# Supplementary material for: A comprehensive CHO SWATH-MS spectral library for robust quantitative profiling of 10,000 proteins
Source: Sci Data. 2020 Aug 11;7:263. doi: 10.1038/s41597-020-00594-z (PMC7419519; doi:10.1038/s41597-020-00594-z)
Supplement: Supplementary file 1 — Supplementary Table 1 [file 41597_2020_594_MOESM1_ESM.xlsx]

## Sheet: Supplementary Table 1
Supplementary Table 1. The Pearson correlation coefficient of the 351 HCCF SWATH-MS samples
Correlation Matrix	mlr_E01_B01_T01	mlr_E01_B01_T02	mlr_E01_B01_T03	mlr_E01_B01_T04	mlr_E01_B01_T05	mlr_E01_B01_T06	mlr_E01_B01_T07	mlr_E01_B01_T08	mlr_E01_B01_T09	mlr_E01_B01_T10	mlr_E01_B02_T01	mlr_E01_B02_T02	mlr_E01_B02_T03	mlr_E01_B02_T04	mlr_E01_B02_T05	mlr_E01_B02_T06	mlr_E01_B02_T07	mlr_E01_B02_T08	mlr_E01_B02_T09	mlr_E01_B02_T10	mlr_E01_B03_T01	mlr_E01_B03_T02	mlr_E01_B03_T03	mlr_E01_B03_T04	mlr_E01_B03_T05	mlr_E01_B03_T06	mlr_E01_B03_T07	mlr_E01_B03_T08	mlr_E01_B03_T09	mlr_E01_B03_T10	mlr_E01_B04_T01	mlr_E01_B04_T02	mlr_E01_B04_T03	mlr_E01_B04_T04	mlr_E01_B04_T05	mlr_E01_B04_T06	mlr_E01_B04_T07	mlr_E01_B04_T08	mlr_E01_B04_T09	mlr_E01_B04_T10	mlr_E01_B05_T01	mlr_E01_B05_T02	mlr_E01_B05_T03	mlr_E01_B05_T04	mlr_E01_B05_T05	mlr_E01_B05_T06	mlr_E01_B05_T07	mlr_E01_B05_T08	mlr_E01_B05_T09
mlr_E01_B01_T01	1	0.988932	0.930443	0.995334	0.985628	0.994506	0.995156	0.992929	0.992036	0.990256	0.982343	0.991814	0.990833	0.991676	0.992163	0.992375	0.986951	0.991195	0.997145	0.996337	0.990309	0.994589	0.994638	0.990629	0.992043	0.99359	0.995008	0.972496	0.99084	0.985243	0.990126	0.99194	0.993017	0.99104	0.992719	0.99128	0.994163	0.991003	0.989467	0.987949	0.991536	0.990405	0.922372	0.989769	0.991689	0.990919	0.995236	0.992556	0.985355
mlr_E01_B01_T02	0.988932	1	0.92708	0.991534	0.988055	0.990025	0.98825	0.992965	0.992989	0.995808	0.98544	0.992769	0.99192	0.993319	0.992649	0.992708	0.98772	0.988092	0.989546	0.990073	0.992479	0.988661	0.990223	0.985151	0.992684	0.988974	0.989026	0.967469	0.986075	0.986172	0.989326	0.99271	0.989408	0.993243	0.992172	0.99173	0.988755	0.993563	0.990081	0.988911	0.987519	0.990189	0.9132	0.992787	0.993752	0.992883	0.989003	0.985084	0.987858
mlr_E01_B01_T03	0.930443	0.92708	1	0.928924	0.920113	0.917963	0.922849	0.929726	0.925642	0.924168	0.924006	0.934813	0.941889	0.931298	0.936294	0.934013	0.929724	0.921949	0.931795	0.932291	0.938424	0.932516	0.926782	0.921339	0.933489	0.926138	0.929358	0.900129	0.926461	0.935135	0.931401	0.937591	0.929472	0.935982	0.933318	0.936593	0.934514	0.938607	0.924212	0.92869	0.914666	0.926772	0.979875	0.932511	0.928302	0.928307	0.920388	0.917908	0.91583
mlr_E01_B01_T04	0.995334	0.991534	0.928924	1	0.987108	0.996054	0.994436	0.992029	0.992345	0.991152	0.984103	0.992211	0.991337	0.992185	0.991796	0.991994	0.986873	0.993058	0.996078	0.996215	0.991146	0.994417	0.996089	0.991224	0.991002	0.994492	0.994686	0.972979	0.991856	0.986541	0.989235	0.991653	0.994666	0.992814	0.992009	0.99037	0.994654	0.992597	0.989326	0.98768	0.99362	0.989302	0.92204	0.991572	0.992565	0.992149	0.995469	0.990965	0.986766
mlr_E01_B01_T05	0.985628	0.988055	0.920113	0.987108	1	0.986267	0.985613	0.989564	0.990051	0.988184	0.992009	0.988783	0.988357	0.989029	0.989069	0.990113	0.994985	0.983855	0.985818	0.985201	0.988026	0.98447	0.986522	0.981223	0.988246	0.984486	0.985149	0.96223	0.982076	0.982648	0.986273	0.987922	0.984906	0.988035	0.988289	0.987196	0.98764	0.989493	0.986852	0.98501	0.984199	0.986837	0.91968	0.988964	0.990095	0.988957	0.985258	0.980943	0.995943
mlr_E01_B01_T06	0.994506	0.990025	0.917963	0.996054	0.986267	1	0.995868	0.99144	0.993392	0.991388	0.982258	0.992091	0.989317	0.992371	0.991657	0.991068	0.985204	0.99274	0.995259	0.994516	0.989118	0.993264	0.995726	0.99191	0.990295	0.99475	0.995269	0.972432	0.99179	0.98586	0.988289	0.991146	0.993506	0.991327	0.99185	0.98885	0.994338	0.991124	0.989864	0.986855	0.993496	0.989267	0.910673	0.990354	0.992334	0.991884	0.995817	0.990869	0.98677
mlr_E01_B01_T07	0.995156	0.98825	0.922849	0.994436	0.985613	0.995868	1	0.992262	0.992691	0.990304	0.981565	0.991692	0.989504	0.991711	0.992266	0.991384	0.986453	0.990632	0.995793	0.995172	0.988598	0.993148	0.994043	0.99135	0.99095	0.99351	0.995498	0.972292	0.990778	0.986258	0.98881	0.991173	0.992367	0.989643	0.993324	0.989061	0.994294	0.989622	0.990223	0.987072	0.991626	0.989925	0.914863	0.98881	0.991425	0.990056	0.995357	0.991899	0.985419
mlr_E01_B01_T08	0.992929	0.992965	0.929726	0.992029	0.989564	0.99144	0.992262	1	0.996051	0.994005	0.985969	0.995374	0.993958	0.996234	0.996044	0.995793	0.989882	0.987926	0.993311	0.99323	0.993696	0.99155	0.990965	0.987152	0.996613	0.990199	0.991195	0.970412	0.987214	0.988778	0.992611	0.994779	0.989426	0.994092	0.995856	0.994383	0.990703	0.994305	0.993023	0.992209	0.988119	0.994816	0.914188	0.99363	0.995636	0.994307	0.991951	0.98836	0.988932
mlr_E01_B01_T09	0.992036	0.992989	0.925642	0.992345	0.990051	0.993392	0.992691	0.996051	1	0.995194	0.986402	0.995233	0.992862	0.99662	0.995683	0.994521	0.989037	0.989267	0.992731	0.991775	0.994502	0.991451	0.992251	0.989116	0.995404	0.9919	0.993342	0.972643	0.989434	0.990021	0.991548	0.993717	0.990518	0.994511	0.995755	0.993168	0.991254	0.995259	0.993571	0.990994	0.989572	0.993479	0.913303	0.994355	0.996067	0.99465	0.992487	0.98831	0.990063
mlr_E01_B01_T10	0.990256	0.995808	0.924168	0.991152	0.988184	0.991388	0.990304	0.994005	0.995194	1	0.984782	0.993866	0.991222	0.994919	0.994541	0.9932	0.98773	0.987016	0.991277	0.99039	0.993108	0.990286	0.990651	0.987841	0.993763	0.990328	0.991365	0.968375	0.987445	0.987993	0.989604	0.992174	0.988753	0.993138	0.994592	0.991587	0.989915	0.993454	0.991763	0.989875	0.98699	0.991768	0.909783	0.99279	0.994442	0.99283	0.990396	0.98612	0.988024
mlr_E01_B02_T01	0.982343	0.98544	0.924006	0.984103	0.992009	0.982258	0.981565	0.985969	0.986402	0.984782	1	0.985888	0.985281	0.985626	0.985615	0.985206	0.99285	0.979907	0.982207	0.983035	0.988173	0.9842	0.981376	0.978303	0.985782	0.981656	0.981527	0.973602	0.980631	0.980919	0.98007	0.98507	0.981859	0.986185	0.984581	0.983925	0.983723	0.986201	0.985308	0.983862	0.978429	0.98612	0.929589	0.985437	0.986191	0.984414	0.981	0.980244	0.991992
mlr_E01_B02_T02	0.991814	0.992769	0.934813	0.992211	0.988783	0.992091	0.991692	0.995374	0.995233	0.993866	0.985888	1	0.995445	0.995353	0.996408	0.995685	0.989191	0.988745	0.992878	0.992489	0.993723	0.990689	0.991362	0.988154	0.995242	0.991284	0.991381	0.969025	0.9896	0.987882	0.990802	0.995755	0.990657	0.994694	0.995997	0.994528	0.992917	0.995448	0.994094	0.992848	0.988236	0.993554	0.91989	0.994124	0.994812	0.994302	0.991284	0.987655	0.988304
mlr_E01_B02_T03	0.990833	0.99192	0.941889	0.991337	0.988357	0.989317	0.989504	0.993958	0.992862	0.991222	0.985281	0.995445	1	0.993346	0.995098	0.995883	0.988579	0.990541	0.991756	0.992048	0.993267	0.989537	0.990938	0.985984	0.994767	0.989817	0.989914	0.966906	0.988285	0.985997	0.990459	0.995592	0.991962	0.994642	0.994431	0.995386	0.992902	0.995649	0.992302	0.991948	0.990114	0.992037	0.928037	0.995912	0.994261	0.994384	0.99036	0.986471	0.987609
mlr_E01_B02_T04	0.991676	0.993319	0.931298	0.992185	0.989029	0.992371	0.991711	0.996234	0.99662	0.994919	0.985626	0.995353	0.993346	1	0.995973	0.994324	0.988659	0.989238	0.992483	0.99225	0.994033	0.991947	0.991448	0.989146	0.99525	0.992437	0.99282	0.969214	0.98907	0.988861	0.989994	0.993456	0.990332	0.994939	0.995814	0.993592	0.991624	0.995075	0.992991	0.990649	0.988472	0.993434	0.917379	0.994047	0.99524	0.994379	0.991627	0.987085	0.988865
mlr_E01_B02_T05	0.992163	0.992649	0.936294	0.991796	0.989069	0.991657	0.992266	0.996044	0.995683	0.994541	0.985615	0.996408	0.995098	0.995973	1	0.996563	0.990181	0.988719	0.993416	0.993113	0.994288	0.991201	0.991114	0.9885	0.996062	0.991446	0.992353	0.968348	0.988773	0.988559	0.991796	0.995418	0.990639	0.994872	0.997318	0.994811	0.993231	0.99553	0.994514	0.992405	0.988145	0.993726	0.920903	0.994258	0.995544	0.99482	0.991935	0.987631	0.988268
mlr_E01_B02_T06	0.992375	0.992708	0.934013	0.991994	0.990113	0.991068	0.991384	0.995793	0.994521	0.9932	0.985206	0.995685	0.995883	0.994324	0.996563	1	0.989813	0.989953	0.99352	0.992762	0.993627	0.990624	0.992311	0.987433	0.995843	0.990145	0.991034	0.967865	0.988492	0.987552	0.992391	0.99572	0.991456	0.994509	0.995803	0.994704	0.993088	0.995193	0.993663	0.992721	0.989767	0.993772	0.918498	0.994731	0.995724	0.994989	0.991931	0.987636	0.988285
mlr_E01_B02_T07	0.986951	0.98772	0.929724	0.986873	0.994985	0.985204	0.986453	0.989882	0.989037	0.98773	0.99285	0.989191	0.988579	0.988659	0.990181	0.989813	1	0.982422	0.987554	0.986944	0.9887	0.985619	0.984942	0.981832	0.989558	0.98451	0.985489	0.96173	0.982185	0.982606	0.985385	0.989311	0.983932	0.988713	0.989761	0.987694	0.988535	0.988546	0.986851	0.985641	0.981803	0.987278	0.927877	0.987327	0.988879	0.987784	0.985861	0.982414	0.994894
mlr_E01_B02_T08	0.991195	0.988092	0.921949	0.993058	0.983855	0.99274	0.990632	0.987926	0.989267	0.987016	0.979907	0.988745	0.990541	0.989238	0.988719	0.989953	0.982422	1	0.992095	0.992292	0.987154	0.990508	0.992998	0.98845	0.988023	0.992217	0.992117	0.967861	0.989229	0.980775	0.985267	0.989062	0.995668	0.989891	0.988969	0.989799	0.993027	0.991286	0.987542	0.98534	0.995686	0.986685	0.915276	0.991926	0.990226	0.991873	0.993302	0.987963	0.984273
mlr_E01_B02_T09	0.997145	0.989546	0.931795	0.996078	0.985818	0.995259	0.995793	0.993311	0.992731	0.991277	0.982207	0.992878	0.991756	0.992483	0.993416	0.99352	0.987554	0.992095	1	0.997195	0.991103	0.995346	0.995483	0.99189	0.993148	0.994053	0.995791	0.971305	0.99199	0.98586	0.989166	0.992541	0.994024	0.991914	0.99388	0.991379	0.995406	0.992116	0.990157	0.98893	0.9921	0.991184	0.923268	0.990729	0.992439	0.991488	0.996162	0.992423	0.985751
mlr_E01_B02_T10	0.996337	0.990073	0.932291	0.996215	0.985201	0.994516	0.995172	0.99323	0.991775	0.99039	0.983035	0.992489	0.992048	0.99225	0.993113	0.992762	0.986944	0.992292	0.997195	1	0.991105	0.994686	0.994609	0.99081	0.992322	0.993924	0.99484	0.973423	0.991455	0.984822	0.988626	0.99158	0.993957	0.991557	0.993133	0.991205	0.995134	0.991558	0.989481	0.98827	0.991556	0.990056	0.924429	0.990693	0.99173	0.991156	0.995489	0.991331	0.984827
mlr_E01_B03_T01	0.990309	0.992479	0.938424	0.991146	0.988026	0.989118	0.988598	0.993696	0.994502	0.993108	0.988173	0.993723	0.993267	0.994033	0.994288	0.993627	0.9887	0.987154	0.991103	0.991105	1	0.992677	0.990561	0.987245	0.99506	0.989264	0.990525	0.969614	0.988991	0.990629	0.989873	0.993277	0.989706	0.995579	0.994035	0.993374	0.989519	0.99495	0.993729	0.992292	0.986748	0.994655	0.925808	0.993776	0.994683	0.993412	0.990512	0.988883	0.988243
mlr_E01_B03_T02	0.994589	0.988661	0.932516	0.994417	0.98447	0.993264	0.993148	0.99155	0.991451	0.990286	0.9842	0.990689	0.989537	0.991947	0.991201	0.990624	0.985619	0.990508	0.995346	0.994686	0.992677	1	0.993784	0.990705	0.991883	0.994205	0.994897	0.972888	0.993003	0.987097	0.986288	0.990078	0.992853	0.991368	0.991427	0.989539	0.992776	0.991117	0.990461	0.989654	0.989954	0.992699	0.926643	0.989713	0.991719	0.990457	0.994138	0.992851	0.984182
mlr_E01_B03_T03	0.994638	0.990223	0.926782	0.996089	0.986522	0.995726	0.994043	0.990965	0.992251	0.990651	0.981376	0.991362	0.990938	0.991448	0.991114	0.992311	0.984942	0.992998	0.995483	0.994609	0.990561	0.993784	1	0.991424	0.990995	0.994321	0.994853	0.970607	0.991914	0.985334	0.988929	0.991146	0.994865	0.992212	0.99159	0.98989	0.994655	0.992402	0.989155	0.987526	0.993392	0.989391	0.919481	0.991363	0.992492	0.992036	0.996046	0.990599	0.986111
mlr_E01_B03_T04	0.990629	0.985151	0.921339	0.991224	0.981223	0.99191	0.99135	0.987152	0.989116	0.987841	0.978303	0.988154	0.985984	0.989146	0.9885	0.987433	0.981832	0.98845	0.99189	0.99081	0.987245	0.990705	0.991424	1	0.987682	0.992707	0.99274	0.968256	0.993651	0.981869	0.982548	0.98648	0.990918	0.988809	0.990022	0.98553	0.991327	0.987868	0.985974	0.987942	0.988543	0.985494	0.915255	0.986689	0.987905	0.988277	0.992644	0.988259	0.982429
mlr_E01_B03_T05	0.992043	0.992684	0.933489	0.991002	0.988246	0.990295	0.99095	0.996613	0.995404	0.993763	0.985782	0.995242	0.994767	0.99525	0.996062	0.995843	0.989558	0.988023	0.993148	0.992322	0.99506	0.991883	0.990995	0.987682	1	0.990513	0.991287	0.96945	0.987727	0.988579	0.991958	0.995123	0.989866	0.994828	0.995909	0.995627	0.990923	0.994986	0.993414	0.992733	0.987641	0.995427	0.91903	0.994023	0.995633	0.994505	0.991619	0.988913	0.988831
mlr_E01_B03_T06	0.99359	0.988974	0.926138	0.994492	0.984486	0.99475	0.99351	0.990199	0.9919	0.990328	0.981656	0.991284	0.989817	0.992437	0.991446	0.990145	0.98451	0.992217	0.994053	0.993924	0.989264	0.994205	0.994321	0.992707	0.990513	1	0.995063	0.97137	0.992792	0.984129	0.986206	0.989894	0.993638	0.990874	0.992258	0.989375	0.994692	0.991858	0.988899	0.987513	0.991671	0.988624	0.920332	0.990352	0.991261	0.9916	0.994779	0.989172	0.984561
mlr_E01_B03_T07	0.995008	0.989026	0.929358	0.994686	0.985149	0.995269	0.995498	0.991195	0.993342	0.991365	0.981527	0.991381	0.989914	0.99282	0.992353	0.991034	0.985489	0.992117	0.995791	0.99484	0.990525	0.994897	0.994853	0.99274	0.991287	0.995063	1	0.972284	0.992348	0.98595	0.987104	0.990309	0.993924	0.991702	0.99287	0.989662	0.994833	0.991707	0.989475	0.986895	0.991583	0.989275	0.923204	0.99049	0.992074	0.99129	0.994719	0.991237	0.985562
mlr_E01_B03_T08	0.972496	0.967469	0.900129	0.972979	0.96223	0.972432	0.972292	0.970412	0.972643	0.968375	0.973602	0.969025	0.966906	0.969214	0.968348	0.967865	0.96173	0.967861	0.971305	0.973423	0.969614	0.972888	0.970607	0.968256	0.96945	0.97137	0.972284	1	0.968405	0.960894	0.962205	0.966248	0.971729	0.969407	0.968092	0.967399	0.970028	0.967487	0.965367	0.964339	0.966919	0.966947	0.911623	0.967849	0.969515	0.965998	0.969631	0.96481	0.960288
mlr_E01_B03_T09	0.99084	0.986075	0.926461	0.991856	0.982076	0.99179	0.990778	0.987214	0.989434	0.987445	0.980631	0.9896	0.988285	0.98907	0.988773	0.988492	0.982185	0.989229	0.99199	0.991455	0.988991	0.993003	0.991914	0.993651	0.987727	0.992792	0.992348	0.968405	1	0.984264	0.9831	0.987424	0.991069	0.988194	0.989433	0.986294	0.992613	0.988717	0.989167	0.991455	0.989152	0.988294	0.920566	0.987726	0.988353	0.9888	0.992063	0.990547	0.982081
mlr_E01_B03_T10	0.985243	0.986172	0.935135	0.986541	0.982648	0.98586	0.986258	0.988778	0.990021	0.987993	0.980919	0.987882	0.985997	0.988861	0.988559	0.987552	0.982606	0.980775	0.98586	0.984822	0.990629	0.987097	0.985334	0.981869	0.988579	0.984129	0.98595	0.960894	0.984264	1	0.992053	0.986356	0.982945	0.987322	0.989542	0.985977	0.984428	0.98772	0.989475	0.98638	0.982418	0.990783	0.920019	0.986989	0.98956	0.98712	0.985505	0.98605	0.982271
mlr_E01_B04_T01	0.990126	0.989326	0.931401	0.989235	0.986273	0.988289	0.98881	0.992611	0.991548	0.989604	0.98007	0.990802	0.990459	0.989994	0.991796	0.992391	0.985385	0.985267	0.989166	0.988626	0.989873	0.986288	0.988929	0.982548	0.991958	0.986206	0.987104	0.962205	0.9831	0.992053	1	0.990781	0.986424	0.989495	0.991819	0.991234	0.987797	0.990976	0.989918	0.987887	0.986881	0.990835	0.913993	0.990972	0.992626	0.991563	0.989125	0.986351	0.985339
mlr_E01_B04_T02	0.99194	0.99271	0.937591	0.991653	0.987922	0.991146	0.991173	0.994779	0.993717	0.992174	0.98507	0.995755	0.995592	0.993456	0.995418	0.99572	0.989311	0.989062	0.992541	0.99158	0.993277	0.990078	0.991146	0.98648	0.995123	0.989894	0.990309	0.966248	0.987424	0.986356	0.990781	1	0.990962	0.995007	0.99492	0.994576	0.992014	0.995712	0.99339	0.992223	0.989076	0.993103	0.920718	0.994589	0.995618	0.994974	0.991142	0.98751	0.9883
mlr_E01_B04_T03	0.993017	0.989408	0.929472	0.994666	0.984906	0.993506	0.992367	0.989426	0.990518	0.988753	0.981859	0.990657	0.991962	0.990332	0.990639	0.991456	0.983932	0.995668	0.994024	0.993957	0.989706	0.992853	0.994865	0.990918	0.989866	0.993638	0.993924	0.971729	0.991069	0.982945	0.986424	0.990962	1	0.991802	0.990831	0.990238	0.994527	0.992793	0.988741	0.986856	0.994915	0.988244	0.923595	0.992013	0.991433	0.992644	0.994659	0.989458	0.984843
mlr_E01_B04_T04	0.99104	0.993243	0.935982	0.992814	0.988035	0.991327	0.989643	0.994092	0.994511	0.993138	0.986185	0.994694	0.994642	0.994939	0.994872	0.994509	0.988713	0.989891	0.991914	0.991557	0.995579	0.991368	0.992212	0.988809	0.994828	0.990874	0.991702	0.969407	0.988194	0.987322	0.989495	0.995007	0.991802	1	0.99455	0.993892	0.991353	0.996222	0.992082	0.991083	0.989489	0.992448	0.922656	0.995303	0.995304	0.995306	0.992044	0.98646	0.988755
mlr_E01_B04_T05	0.992719	0.992172	0.933318	0.992009	0.988289	0.99185	0.993324	0.995856	0.995755	0.994592	0.984581	0.995997	0.994431	0.995814	0.997318	0.995803	0.989761	0.988969	0.99388	0.993133	0.994035	0.991427	0.99159	0.990022	0.995909	0.992258	0.99287	0.968092	0.989433	0.989542	0.991819	0.99492	0.990831	0.99455	1	0.994323	0.993469	0.995243	0.994214	0.992047	0.988726	0.994113	0.918082	0.994333	0.995222	0.994802	0.993289	0.989487	0.988541
mlr_E01_B04_T06	0.99128	0.99173	0.936593	0.99037	0.987196	0.98885	0.989061	0.994383	0.993168	0.991587	0.983925	0.994528	0.995386	0.993592	0.994811	0.994704	0.987694	0.989799	0.991379	0.991205	0.993374	0.989539	0.98989	0.98553	0.995627	0.989375	0.989662	0.967399	0.986294	0.985977	0.991234	0.994576	0.990238	0.993892	0.994323	1	0.99082	0.995032	0.99243	0.991224	0.988136	0.992905	0.922214	0.99483	0.994241	0.993939	0.98985	0.987565	0.987694
mlr_E01_B04_T07	0.994163	0.988755	0.934514	0.994654	0.98764	0.994338	0.994294	0.990703	0.991254	0.989915	0.983723	0.992917	0.992902	0.991624	0.993231	0.993088	0.988535	0.993027	0.995406	0.995134	0.989519	0.992776	0.994655	0.991327	0.990923	0.994692	0.994833	0.970028	0.992613	0.984428	0.987797	0.992014	0.994527	0.991353	0.993469	0.99082	1	0.992229	0.99068	0.988698	0.99244	0.98883	0.928937	0.991447	0.991139	0.992052	0.994824	0.9899	0.987135
mlr_E01_B04_T08	0.991003	0.993563	0.938607	0.992597	0.989493	0.991124	0.989622	0.994305	0.995259	0.993454	0.986201	0.995448	0.995649	0.995075	0.99553	0.995193	0.988546	0.991286	0.992116	0.991558	0.99495	0.991117	0.992402	0.987868	0.994986	0.991858	0.991707	0.967487	0.988717	0.98772	0.990976	0.995712	0.992793	0.996222	0.995243	0.995032	0.992229	1	0.993003	0.991829	0.990281	0.993064	0.924178	0.9969	0.996509	0.996192	0.991661	0.986796	0.989297
mlr_E01_B04_T09	0.989467	0.990081	0.924212	0.989326	0.986852	0.989864	0.990223	0.993023	0.993571	0.991763	0.985308	0.994094	0.992302	0.992991	0.994514	0.993663	0.986851	0.987542	0.990157	0.989481	0.993729	0.990461	0.989155	0.985974	0.993414	0.988899	0.989475	0.965367	0.989167	0.989475	0.989918	0.99339	0.988741	0.992082	0.994214	0.99243	0.99068	0.993003	1	0.993413	0.987963	0.995707	0.909243	0.99246	0.993741	0.993141	0.990547	0.99088	0.987312
mlr_E01_B04_T10	0.987949	0.988911	0.92869	0.98768	0.98501	0.986855	0.987072	0.992209	0.990994	0.989875	0.983862	0.992848	0.991948	0.990649	0.992405	0.992721	0.985641	0.98534	0.98893	0.98827	0.992292	0.989654	0.987526	0.987942	0.992733	0.987513	0.986895	0.964339	0.991455	0.98638	0.987887	0.992223	0.986856	0.991083	0.992047	0.991224	0.988698	0.991829	0.993413	1	0.985845	0.994062	0.912641	0.991324	0.992279	0.991136	0.988298	0.98772	0.98442
mlr_E01_B05_T01	0.991536	0.987519	0.914666	0.99362	0.984199	0.993496	0.991626	0.988119	0.989572	0.98699	0.978429	0.988236	0.990114	0.988472	0.988145	0.989767	0.981803	0.995686	0.9921	0.991556	0.986748	0.989954	0.993392	0.988543	0.987641	0.991671	0.991583	0.966919	0.989152	0.982418	0.986881	0.989076	0.994915	0.989489	0.988726	0.988136	0.99244	0.990281	0.987963	0.985845	1	0.987066	0.906377	0.99183	0.990559	0.991916	0.993908	0.988602	0.984939
mlr_E01_B05_T02	0.990405	0.990189	0.926772	0.989302	0.986837	0.989267	0.989925	0.994816	0.993479	0.991768	0.98612	0.993554	0.992037	0.993434	0.993726	0.993772	0.987278	0.986685	0.991184	0.990056	0.994655	0.992699	0.989391	0.985494	0.995427	0.988624	0.989275	0.966947	0.988294	0.990783	0.990835	0.993103	0.988244	0.992448	0.994113	0.992905	0.98883	0.993064	0.995707	0.994062	0.987066	1	0.911595	0.992632	0.994606	0.992971	0.990466	0.991127	0.987142
mlr_E01_B05_T03	0.922372	0.9132	0.979875	0.92204	0.91968	0.910673	0.914863	0.914188	0.913303	0.909783	0.929589	0.91989	0.928037	0.917379	0.920903	0.918498	0.927877	0.915276	0.923268	0.924429	0.925808	0.926643	0.919481	0.915255	0.91903	0.920332	0.923204	0.911623	0.920566	0.920019	0.913993	0.920718	0.923595	0.922656	0.918082	0.922214	0.928937	0.924178	0.909243	0.912641	0.906377	0.911595	1	0.9186	0.914251	0.912743	0.91203	0.909769	0.915414
mlr_E01_B05_T04	0.989769	0.992787	0.932511	0.991572	0.988964	0.990354	0.98881	0.99363	0.994355	0.99279	0.985437	0.994124	0.995912	0.994047	0.994258	0.994731	0.987327	0.991926	0.990729	0.990693	0.993776	0.989713	0.991363	0.986689	0.994023	0.990352	0.99049	0.967849	0.987726	0.986989	0.990972	0.994589	0.992013	0.995303	0.994333	0.99483	0.991447	0.9969	0.99246	0.991324	0.99183	0.992632	0.9186	1	0.995962	0.996184	0.991045	0.98637	0.988934
mlr_E01_B05_T05	0.991689	0.993752	0.928302	0.992565	0.990095	0.992334	0.991425	0.995636	0.996067	0.994442	0.986191	0.994812	0.994261	0.99524	0.995544	0.995724	0.988879	0.990226	0.992439	0.99173	0.994683	0.991719	0.992492	0.987905	0.995633	0.991261	0.992074	0.969515	0.988353	0.98956	0.992626	0.995618	0.991433	0.995304	0.995222	0.994241	0.991139	0.996509	0.993741	0.992279	0.990559	0.994606	0.914251	0.995962	1	0.996129	0.99257	0.988439	0.990162
mlr_E01_B05_T06	0.990919	0.992883	0.928307	0.992149	0.988957	0.991884	0.990056	0.994307	0.99465	0.99283	0.984414	0.994302	0.994384	0.994379	0.99482	0.994989	0.987784	0.991873	0.991488	0.991156	0.993412	0.990457	0.992036	0.988277	0.994505	0.9916	0.99129	0.965998	0.9888	0.98712	0.991563	0.994974	0.992644	0.995306	0.994802	0.993939	0.992052	0.996192	0.993141	0.991136	0.991916	0.992971	0.912743	0.996184	0.996129	1	0.992904	0.98712	0.989189
mlr_E01_B05_T07	0.995236	0.989003	0.920388	0.995469	0.985258	0.995817	0.995357	0.991951	0.992487	0.990396	0.981	0.991284	0.99036	0.991627	0.991935	0.991931	0.985861	0.993302	0.996162	0.995489	0.990512	0.994138	0.996046	0.992644	0.991619	0.994779	0.994719	0.969631	0.992063	0.985505	0.989125	0.991142	0.994659	0.992044	0.993289	0.98985	0.994824	0.991661	0.990547	0.988298	0.993908	0.990466	0.91203	0.991045	0.99257	0.992904	1	0.992277	0.986201
mlr_E01_B05_T08	0.992556	0.985084	0.917908	0.990965	0.980943	0.990869	0.991899	0.98836	0.98831	0.98612	0.980244	0.987655	0.986471	0.987085	0.987631	0.987636	0.982414	0.987963	0.992423	0.991331	0.988883	0.992851	0.990599	0.988259	0.988913	0.989172	0.991237	0.96481	0.990547	0.98605	0.986351	0.98751	0.989458	0.98646	0.989487	0.987565	0.9899	0.986796	0.99088	0.98772	0.988602	0.991127	0.909769	0.98637	0.988439	0.98712	0.992277	1	0.98251
mlr_E01_B05_T09	0.985355	0.987858	0.91583	0.986766	0.995943	0.98677	0.985419	0.988932	0.990063	0.988024	0.991992	0.988304	0.987609	0.988865	0.988268	0.988285	0.994894	0.984273	0.985751	0.984827	0.988243	0.984182	0.986111	0.982429	0.988831	0.984561	0.985562	0.960288	0.982081	0.982271	0.985339	0.9883	0.984843	0.988755	0.988541	0.987694	0.987135	0.989297	0.987312	0.98442	0.984939	0.987142	0.915414	0.988934	0.990162	0.989189	0.986201	0.98251	1
mlr_E01_B05_T10	0.99052	0.991977	0.919947	0.992102	0.988806	0.993215	0.991407	0.994066	0.995717	0.993942	0.983578	0.994386	0.992912	0.99472	0.994503	0.993683	0.986701	0.990993	0.991377	0.991148	0.992734	0.990134	0.991807	0.988277	0.993759	0.991718	0.992025	0.967178	0.988558	0.98822	0.991518	0.993812	0.991282	0.994255	0.994533	0.993031	0.991651	0.995154	0.993457	0.990457	0.99176	0.992825	0.9051	0.995698	0.996125	0.996257	0.992872	0.98772	0.989258
mlr_E01_B06_T01	0.993379	0.986023	0.920942	0.992307	0.98255	0.991725	0.992973	0.990102	0.98963	0.987582	0.98175	0.988799	0.987576	0.98855	0.98945	0.98961	0.983857	0.988194	0.993633	0.993023	0.989907	0.994812	0.991991	0.98856	0.990608	0.990471	0.992329	0.96865	0.991019	0.986922	0.987225	0.988493	0.990153	0.987833	0.990658	0.987411	0.990664	0.987506	0.991037	0.988866	0.989256	0.99257	0.913822	0.986783	0.989951	0.988055	0.993476	0.995102	0.983481
mlr_E01_B06_T02	0.98819	0.992071	0.919538	0.990489	0.988143	0.99115	0.989644	0.99312	0.994437	0.992713	0.983442	0.993072	0.990524	0.993433	0.993616	0.99268	0.98744	0.986755	0.988592	0.987592	0.99121	0.987471	0.98921	0.985512	0.992207	0.988451	0.989204	0.964495	0.985818	0.987568	0.990333	0.993399	0.988418	0.993416	0.993619	0.990566	0.988214	0.993118	0.991991	0.989548	0.988865	0.991355	0.90192	0.992734	0.994682	0.994101	0.989264	0.985646	0.988464
mlr_E01_B06_T03	0.993874	0.989496	0.917778	0.99597	0.9866	0.99577	0.994192	0.990822	0.991982	0.989834	0.981655	0.990752	0.990474	0.990752	0.990211	0.991114	0.984297	0.993755	0.994537	0.994241	0.989231	0.993045	0.995509	0.990284	0.990009	0.99362	0.993741	0.971868	0.99125	0.985176	0.989219	0.990776	0.994903	0.990751	0.991116	0.989873	0.993609	0.991618	0.989811	0.987722	0.995603	0.989444	0.911155	0.991938	0.992592	0.992438	0.995585	0.990811	0.986974
mlr_E01_B06_T04	0.967953	0.969249	0.892547	0.96783	0.965796	0.967632	0.968216	0.974558	0.974634	0.969882	0.974942	0.971192	0.969042	0.970234	0.970847	0.971054	0.964852	0.962896	0.967421	0.968886	0.972051	0.966919	0.965679	0.961867	0.97303	0.964828	0.965678	0.990652	0.962374	0.962354	0.966962	0.968474	0.965988	0.970882	0.970547	0.970495	0.964762	0.968771	0.96864	0.968603	0.962955	0.971289	0.894325	0.970216	0.972118	0.968575	0.966313	0.962391	0.963277
mlr_E01_B06_T05	0.990914	0.991689	0.922438	0.991698	0.989361	0.991642	0.990806	0.99516	0.994687	0.992278	0.984993	0.99461	0.994148	0.993622	0.99514	0.994845	0.988189	0.989336	0.991582	0.991401	0.992843	0.989081	0.990661	0.986025	0.994839	0.989645	0.989536	0.967601	0.987331	0.987425	0.992857	0.994881	0.990358	0.993873	0.994664	0.993892	0.990675	0.994496	0.993855	0.991757	0.990403	0.993665	0.907373	0.994852	0.99567	0.99536	0.992216	0.987998	0.989386
mlr_E01_B06_T06	0.987503	0.981954	0.905776	0.987531	0.990675	0.989291	0.988899	0.984762	0.985381	0.982611	0.986827	0.984692	0.982844	0.984113	0.984809	0.984444	0.990449	0.984867	0.98754	0.987303	0.981106	0.985368	0.986311	0.983717	0.983773	0.987245	0.986877	0.96429	0.983754	0.977171	0.982293	0.983879	0.985545	0.982491	0.98504	0.982727	0.989445	0.982774	0.983257	0.980886	0.985896	0.982768	0.911529	0.98265	0.98468	0.983827	0.988141	0.98439	0.991438
mlr_E01_B06_T07	0.99327	0.988476	0.916639	0.994941	0.985835	0.996292	0.994345	0.990062	0.991829	0.989664	0.981889	0.991325	0.989387	0.990962	0.990857	0.990693	0.984284	0.992509	0.993919	0.99396	0.988407	0.992346	0.994606	0.991278	0.989341	0.993909	0.994293	0.972242	0.991096	0.985488	0.988341	0.990808	0.9939	0.990554	0.991115	0.989279	0.994047	0.990931	0.990081	0.986842	0.993594	0.988986	0.910957	0.991033	0.992513	0.991712	0.995146	0.991191	0.986664
mlr_E01_B06_T08	0.995117	0.988428	0.919581	0.994982	0.985315	0.995205	0.995407	0.991708	0.99176	0.989542	0.979832	0.991196	0.989951	0.990209	0.991565	0.99189	0.985344	0.991534	0.99605	0.994954	0.988286	0.992814	0.994852	0.990208	0.99108	0.9933	0.993825	0.968068	0.990652	0.985091	0.989975	0.991528	0.992911	0.990167	0.992279	0.989369	0.994047	0.990499	0.990392	0.988314	0.992946	0.990314	0.909905	0.989681	0.992009	0.991218	0.996209	0.992241	0.985636
mlr_E01_B06_T09	0.982952	0.986131	0.912153	0.985493	0.981912	0.98656	0.983582	0.987488	0.988259	0.986239	0.98152	0.988112	0.987959	0.987878	0.987522	0.988273	0.979928	0.987937	0.983997	0.98361	0.989382	0.986257	0.984943	0.98129	0.987371	0.984085	0.98371	0.959462	0.985267	0.986064	0.985573	0.987917	0.987301	0.98815	0.987774	0.987654	0.984252	0.989531	0.993099	0.989383	0.988443	0.992814	0.896669	0.990807	0.990246	0.99138	0.986686	0.987546	0.983858
mlr_E01_B06_T10	0.99136	0.991516	0.921988	0.991687	0.989291	0.991787	0.992153	0.994937	0.994476	0.993143	0.984304	0.994089	0.992842	0.993313	0.994787	0.99501	0.989053	0.988111	0.992558	0.991602	0.992493	0.989418	0.991151	0.98753	0.995303	0.989469	0.990488	0.966163	0.9868	0.988964	0.993067	0.994731	0.98957	0.993224	0.995362	0.993507	0.990763	0.993456	0.993394	0.991289	0.989581	0.994004	0.90703	0.993596	0.995923	0.994416	0.992468	0.989788	0.990157
mlr_E02_B01_T01	0.992755	0.992048	0.933249	0.991568	0.989017	0.990467	0.991573	0.996381	0.995237	0.993805	0.985617	0.995749	0.99481	0.994708	0.996514	0.995999	0.990472	0.988052	0.99332	0.992576	0.994332	0.991478	0.991184	0.987456	0.996398	0.990387	0.991354	0.968748	0.987871	0.987136	0.991005	0.995834	0.990341	0.995029	0.996647	0.995017	0.991471	0.995317	0.993646	0.992593	0.988145	0.994442	0.918283	0.994355	0.996168	0.994742	0.992019	0.988227	0.988821
mlr_E02_B01_T02	0.990829	0.985607	0.923405	0.990847	0.981203	0.990232	0.990274	0.987057	0.987176	0.984612	0.981485	0.988315	0.988904	0.986771	0.987686	0.988231	0.9818	0.993381	0.991522	0.991477	0.987966	0.991346	0.990542	0.98657	0.987855	0.989894	0.98999	0.968189	0.989916	0.982779	0.984958	0.988381	0.9933	0.98759	0.988543	0.988478	0.991739	0.988765	0.99019	0.98732	0.992771	0.989767	0.917454	0.989235	0.988117	0.989347	0.991784	0.991771	0.9829
mlr_E02_B01_T03	0.988059	0.981751	0.921586	0.987828	0.990748	0.986839	0.98731	0.984401	0.98382	0.981755	0.986786	0.984565	0.98541	0.983951	0.984849	0.985557	0.991377	0.987781	0.988846	0.98776	0.982401	0.986479	0.986907	0.98353	0.984549	0.98709	0.987009	0.960743	0.983933	0.976681	0.981705	0.984723	0.988979	0.983585	0.985199	0.984644	0.99083	0.984986	0.983555	0.98127	0.987449	0.98356	0.926945	0.984322	0.984127	0.985181	0.987874	0.983759	0.991428
mlr_E02_B01_T04	0.994945	0.989158	0.917649	0.995032	0.986367	0.995164	0.994493	0.991417	0.991208	0.989677	0.980359	0.991293	0.991362	0.990257	0.991428	0.992288	0.985205	0.993639	0.995416	0.994991	0.98819	0.992719	0.995612	0.989819	0.990799	0.99333	0.993607	0.968817	0.991091	0.983639	0.989393	0.991463	0.993712	0.990329	0.992049	0.990674	0.994641	0.991228	0.990601	0.988806	0.994999	0.989982	0.908978	0.991369	0.99191	0.991766	0.995665	0.99215	0.986104
mlr_E02_B01_T05	0.993234	0.987965	0.92091	0.99368	0.984994	0.993318	0.993952	0.99027	0.990822	0.989344	0.980707	0.989132	0.988271	0.991021	0.989911	0.989961	0.98472	0.991146	0.994184	0.993118	0.988651	0.993534	0.99346	0.991469	0.99031	0.994542	0.994749	0.969526	0.990375	0.985292	0.985881	0.98901	0.992836	0.989832	0.991492	0.988387	0.99272	0.990093	0.987782	0.986706	0.991242	0.988806	0.914938	0.988756	0.990854	0.990621	0.994735	0.990295	0.985089
mlr_E02_B01_T06	0.989268	0.982912	0.91301	0.989735	0.992031	0.98892	0.988814	0.98577	0.985323	0.983785	0.988041	0.985661	0.985445	0.984306	0.985362	0.986713	0.991261	0.986401	0.989439	0.9891	0.98282	0.986729	0.98911	0.984055	0.985004	0.98721	0.987301	0.964499	0.984863	0.978127	0.982591	0.985254	0.98726	0.984644	0.986206	0.983538	0.990884	0.984662	0.983889	0.98257	0.987345	0.98428	0.918069	0.984174	0.985566	0.984811	0.989265	0.985208	0.991841
mlr_E02_B01_T07	0.990859	0.986705	0.922252	0.992638	0.982069	0.992316	0.990115	0.987338	0.988554	0.986962	0.977682	0.988211	0.987366	0.988046	0.987963	0.988424	0.981696	0.989714	0.992279	0.991087	0.986697	0.990371	0.993149	0.987442	0.987678	0.991311	0.991148	0.964854	0.9891	0.981972	0.984858	0.988007	0.991454	0.988695	0.988516	0.986853	0.991097	0.988866	0.986725	0.984639	0.990361	0.986105	0.914103	0.98777	0.988918	0.989608	0.992183	0.988287	0.983185
mlr_E02_B01_T08	0.993303	0.986579	0.924286	0.991986	0.98272	0.991858	0.992616	0.989479	0.989226	0.988093	0.981099	0.989409	0.988163	0.988799	0.989711	0.989696	0.98398	0.989233	0.99422	0.992687	0.989963	0.994839	0.992046	0.98894	0.989717	0.991233	0.992161	0.965724	0.992164	0.987902	0.986394	0.989178	0.99131	0.987957	0.99061	0.987824	0.991876	0.988526	0.991807	0.989573	0.990304	0.992819	0.916001	0.987634	0.989773	0.988798	0.993658	0.995113	0.983202
mlr_E02_B01_T09	0.993425	0.98762	0.920054	0.993432	0.984291	0.993639	0.99267	0.990284	0.989382	0.987779	0.981677	0.990511	0.98891	0.989314	0.98995	0.990686	0.984179	0.991205	0.9939	0.993094	0.989335	0.994229	0.993276	0.988613	0.99015	0.992714	0.992021	0.966942	0.991509	0.985815	0.987862	0.990643	0.9922	0.989302	0.990763	0.989841	0.993035	0.989836	0.992459	0.990326	0.99165	0.9926	0.910869	0.989021	0.990344	0.990572	0.99437	0.994293	0.984408
mlr_E02_B01_T10	0.988844	0.983537	0.914981	0.989205	0.992175	0.988976	0.988744	0.985278	0.98539	0.983684	0.986283	0.986183	0.985531	0.984399	0.98577	0.986678	0.991901	0.986738	0.989344	0.98878	0.982659	0.986643	0.988459	0.98406	0.984918	0.987631	0.987399	0.960318	0.984783	0.977249	0.982851	0.985739	0.987779	0.984325	0.986082	0.984137	0.991219	0.98508	0.984271	0.98216	0.987223	0.983545	0.918872	0.984403	0.985686	0.986097	0.989714	0.984586	0.992163
mlr_E02_B02_T01	0.992553	0.986267	0.937128	0.992308	0.981914	0.990695	0.990677	0.988371	0.987778	0.986753	0.980718	0.99042	0.990714	0.988331	0.990242	0.991212	0.98386	0.98899	0.994187	0.993474	0.990066	0.994427	0.99301	0.988759	0.99056	0.991478	0.992485	0.965788	0.992396	0.983656	0.984092	0.989973	0.991632	0.989749	0.990544	0.989205	0.993446	0.98964	0.989832	0.98913	0.98831	0.99041	0.929272	0.988078	0.988933	0.987875	0.99198	0.992045	0.982238
mlr_E02_B02_T02	0.990213	0.993183	0.936146	0.991837	0.9883	0.990702	0.988839	0.993816	0.994614	0.993001	0.985893	0.994705	0.994765	0.994472	0.994793	0.994666	0.98802	0.989698	0.991247	0.990854	0.994547	0.99068	0.991489	0.986846	0.994614	0.990738	0.991229	0.968099	0.98844	0.986276	0.989264	0.995001	0.991183	0.996112	0.994417	0.99435	0.991062	0.996834	0.992229	0.991217	0.988684	0.992449	0.922428	0.995541	0.995745	0.995361	0.990779	0.98613	0.988786
mlr_E02_B02_T03	0.990879	0.986211	0.931234	0.991621	0.982564	0.99085	0.990798	0.987667	0.988532	0.986967	0.977314	0.986304	0.985861	0.987433	0.987422	0.987197	0.981512	0.987225	0.991268	0.990108	0.987137	0.990233	0.990927	0.987324	0.986839	0.989965	0.990579	0.963776	0.987835	0.990539	0.99208	0.986164	0.989341	0.987019	0.989001	0.985241	0.989728	0.987897	0.985361	0.98349	0.989015	0.986534	0.922262	0.986639	0.98893	0.988203	0.99214	0.988118	0.982684
mlr_E02_B02_T04	0.986252	0.987355	0.939144	0.986063	0.981778	0.986157	0.98645	0.989428	0.989314	0.987301	0.976805	0.989823	0.989529	0.988742	0.990004	0.989267	0.981183	0.984282	0.986183	0.985727	0.987623	0.983559	0.985932	0.980468	0.989092	0.984483	0.985328	0.96108	0.982119	0.991122	0.994743	0.989325	0.984906	0.988303	0.990457	0.989937	0.986723	0.989818	0.988021	0.985489	0.984119	0.988221	0.920875	0.989619	0.989721	0.989108	0.986016	0.982161	0.981153
mlr_E02_B02_T05	0.992821	0.987186	0.931484	0.992617	0.982514	0.992361	0.992212	0.988386	0.989144	0.987652	0.979255	0.990596	0.992162	0.989773	0.991248	0.990486	0.983628	0.994034	0.993667	0.993345	0.987619	0.991154	0.992786	0.989617	0.989711	0.99277	0.993275	0.967663	0.991011	0.981595	0.98555	0.990834	0.995057	0.990013	0.991169	0.990482	0.995677	0.990896	0.989184	0.986817	0.99399	0.987476	0.923621	0.991044	0.989017	0.991006	0.993058	0.989281	0.983612
mlr_E02_B02_T06	0.986262	0.987695	0.931161	0.986564	0.984302	0.986465	0.986659	0.990791	0.990772	0.988576	0.98151	0.987984	0.98712	0.990441	0.988613	0.988048	0.983084	0.982738	0.986553	0.985058	0.991076	0.988333	0.985991	0.98161	0.99015	0.984787	0.986068	0.960795	0.983892	0.994178	0.992956	0.988508	0.98441	0.988805	0.98985	0.987925	0.984353	0.989393	0.989801	0.988026	0.983881	0.992606	0.916503	0.989052	0.991283	0.989282	0.986909	0.987112	0.98439
mlr_E02_B02_T07	0.991276	0.993138	0.934605	0.992321	0.989768	0.990911	0.989732	0.994373	0.994815	0.993777	0.985819	0.995206	0.995865	0.994927	0.995338	0.996	0.988466	0.990259	0.992217	0.991235	0.994081	0.991475	0.992246	0.987749	0.994752	0.990808	0.991848	0.968191	0.989462	0.986598	0.990245	0.995196	0.992042	0.995671	0.994824	0.994002	0.991963	0.996583	0.992871	0.991855	0.990102	0.992898	0.921385	0.995673	0.995932	0.995727	0.991112	0.987356	0.988951
mlr_E02_B02_T08	0.991341	0.99236	0.931221	0.991124	0.987408	0.990372	0.990226	0.994546	0.993606	0.992124	0.981631	0.994885	0.995082	0.993437	0.995063	0.995148	0.986928	0.989226	0.992016	0.99154	0.992977	0.989752	0.991596	0.986114	0.994984	0.989895	0.990676	0.964738	0.987744	0.985945	0.990908	0.995543	0.990468	0.994549	0.99486	0.994855	0.991716	0.995151	0.993222	0.992119	0.989669	0.993048	0.913596	0.994957	0.994811	0.994455	0.991552	0.987961	0.987063
mlr_E02_B02_T09	0.986222	0.986508	0.927431	0.985456	0.99485	0.984668	0.98475	0.989494	0.988595	0.987237	0.9905	0.989491	0.988783	0.988335	0.990054	0.989897	0.995913	0.982465	0.986816	0.98548	0.987761	0.984609	0.984403	0.981721	0.990072	0.983789	0.984907	0.957826	0.981324	0.980462	0.98427	0.989112	0.983999	0.98839	0.989813	0.988239	0.987784	0.989004	0.986971	0.985517	0.981571	0.987698	0.924778	0.987483	0.988565	0.988416	0.985207	0.981764	0.994869
mlr_E02_B02_T10	0.991391	0.992993	0.931787	0.990954	0.987961	0.990626	0.99099	0.994259	0.993208	0.992099	0.98411	0.994331	0.994614	0.993665	0.995478	0.995286	0.98923	0.989975	0.991926	0.991567	0.992427	0.989652	0.990826	0.986563	0.994661	0.989833	0.990265	0.964616	0.98725	0.986191	0.991481	0.99622	0.99092	0.993908	0.994904	0.994665	0.991816	0.994692	0.992992	0.991554	0.989104	0.99264	0.915678	0.994234	0.995188	0.994501	0.991336	0.988549	0.988466
mlr_E02_B03_T01	0.99157	0.993114	0.934716	0.9921	0.988935	0.991061	0.990146	0.994644	0.995285	0.994092	0.985144	0.994895	0.994266	0.99555	0.99524	0.994948	0.989055	0.989325	0.992726	0.991786	0.994915	0.99201	0.991798	0.988217	0.995166	0.991358	0.99216	0.966153	0.988905	0.987664	0.989364	0.995272	0.991158	0.995901	0.995474	0.993822	0.991239	0.996557	0.99253	0.991396	0.988763	0.993157	0.919737	0.995164	0.996224	0.995288	0.991592	0.987192	0.989172
mlr_E02_B03_T02	0.986822	0.989993	0.931934	0.988615	0.986798	0.988084	0.987081	0.991106	0.99186	0.989739	0.980241	0.989856	0.989754	0.9909	0.990903	0.99102	0.984225	0.985216	0.987554	0.986329	0.99031	0.985651	0.988694	0.983602	0.990259	0.986755	0.986982	0.960142	0.983972	0.99227	0.995493	0.989893	0.98701	0.990463	0.991465	0.98975	0.987373	0.991793	0.988966	0.986962	0.986653	0.989378	0.915653	0.991373	0.992345	0.99241	0.988956	0.984113	0.986086
mlr_E02_B03_T03	0.986263	0.988256	0.926744	0.986418	0.98485	0.988223	0.989018	0.991265	0.991626	0.989747	0.979466	0.989855	0.9883	0.990795	0.991245	0.990013	0.984929	0.982761	0.986919	0.985616	0.988569	0.984364	0.986235	0.983543	0.990191	0.985473	0.986265	0.959528	0.982914	0.992436	0.994331	0.989945	0.984037	0.988422	0.992324	0.988879	0.986557	0.98922	0.989613	0.986481	0.984434	0.99004	0.909549	0.98925	0.99156	0.990184	0.987963	0.985205	0.985258
mlr_E02_B03_T04	0.991559	0.987048	0.929961	0.992973	0.982382	0.991506	0.990667	0.988073	0.988268	0.987242	0.981681	0.990102	0.988796	0.989664	0.988918	0.989361	0.982566	0.989851	0.992584	0.992074	0.990182	0.995053	0.992355	0.989449	0.98893	0.993684	0.991811	0.967669	0.99218	0.98366	0.983322	0.989343	0.992612	0.989977	0.989571	0.987752	0.992401	0.989987	0.989473	0.989611	0.989801	0.990056	0.92339	0.988185	0.989381	0.989509	0.992701	0.990657	0.982712
mlr_E02_B03_T05	0.988329	0.98308	0.915534	0.988908	0.991786	0.989217	0.988682	0.984753	0.98693	0.984966	0.987728	0.985866	0.983168	0.986317	0.985574	0.984765	0.991205	0.98526	0.988851	0.987769	0.983698	0.98764	0.988085	0.985328	0.984222	0.988203	0.989225	0.964263	0.985543	0.980615	0.980881	0.983592	0.987017	0.984207	0.986252	0.982166	0.990025	0.984818	0.983953	0.981444	0.985924	0.983023	0.922193	0.983434	0.98552	0.984153	0.988159	0.984438	0.991794
mlr_E02_B03_T06	0.99361	0.987728	0.928071	0.99361	0.983403	0.993698	0.99353	0.989326	0.990343	0.989267	0.980178	0.989697	0.988505	0.990379	0.98995	0.990145	0.984595	0.990534	0.995006	0.993249	0.989139	0.993394	0.993512	0.991172	0.989991	0.992865	0.99492	0.967365	0.9902	0.98448	0.984675	0.990262	0.99215	0.99095	0.99091	0.988247	0.992307	0.990602	0.987188	0.98589	0.98985	0.987535	0.920741	0.988549	0.990646	0.989647	0.994006	0.990229	0.984542
mlr_E02_B03_T07	0.990107	0.990831	0.928907	0.988945	0.98734	0.989527	0.990715	0.994682	0.994894	0.992793	0.982245	0.995388	0.992734	0.994426	0.995711	0.994896	0.988274	0.985842	0.991452	0.990047	0.992437	0.988936	0.989569	0.986949	0.995511	0.989799	0.990208	0.963735	0.987697	0.987398	0.990511	0.993834	0.987671	0.992915	0.996212	0.992847	0.990508	0.993547	0.992746	0.991639	0.986048	0.993213	0.911816	0.992269	0.99461	0.993592	0.991014	0.986883	0.987516
mlr_E02_B03_T08	0.990179	0.992227	0.930174	0.99038	0.988367	0.989655	0.989051	0.993967	0.993328	0.991941	0.982713	0.994799	0.995704	0.992904	0.994898	0.996216	0.987655	0.988777	0.991075	0.990243	0.992467	0.988062	0.991243	0.985404	0.994918	0.989282	0.988936	0.962814	0.987266	0.985267	0.990947	0.996157	0.990197	0.993969	0.994544	0.994394	0.991686	0.995181	0.993506	0.992513	0.989833	0.993066	0.912148	0.994843	0.994545	0.995384	0.990579	0.986464	0.988041
mlr_E02_B03_T09	0.99452	0.989802	0.924505	0.995128	0.983627	0.995232	0.993172	0.99117	0.991242	0.989766	0.979087	0.990978	0.990198	0.992054	0.991014	0.991084	0.982553	0.992739	0.994848	0.995098	0.989322	0.993656	0.994744	0.990853	0.990699	0.993989	0.99465	0.967991	0.991129	0.98268	0.986366	0.991477	0.994173	0.992214	0.991064	0.989357	0.993279	0.991779	0.988956	0.987356	0.993087	0.988861	0.914702	0.990994	0.992012	0.992216	0.995115	0.99019	0.984015
mlr_E02_B03_T10	0.994504	0.990094	0.924713	0.995884	0.985111	0.995918	0.99387	0.990982	0.991757	0.99049	0.981527	0.991485	0.990504	0.991608	0.991479	0.991754	0.985333	0.992808	0.995843	0.995027	0.990187	0.994229	0.995733	0.992041	0.991655	0.994259	0.995161	0.968465	0.992306	0.983367	0.986743	0.992386	0.994723	0.992627	0.991724	0.989976	0.994257	0.99221	0.989171	0.987875	0.993391	0.989365	0.916881	0.991332	0.992639	0.992222	0.99543	0.991486	0.986709
mlr_E02_B04_T01	0.991108	0.989229	0.922722	0.990984	0.981162	0.991417	0.990969	0.987227	0.987776	0.990261	0.976795	0.989389	0.988915	0.987912	0.989381	0.989071	0.981981	0.989308	0.992183	0.991798	0.985576	0.989347	0.991466	0.987509	0.988128	0.991087	0.991246	0.96489	0.988604	0.979966	0.984374	0.988815	0.991067	0.98754	0.989599	0.987451	0.99262	0.988303	0.987847	0.985328	0.989788	0.986249	0.913186	0.987929	0.987747	0.988207	0.991334	0.987755	0.98158
mlr_E02_B04_T02	0.994344	0.989316	0.925513	0.99491	0.984051	0.994945	0.994253	0.990603	0.991703	0.990297	0.979757	0.990883	0.989955	0.991225	0.991127	0.991712	0.984187	0.991875	0.995328	0.994197	0.989934	0.993987	0.994347	0.991377	0.990907	0.993967	0.995111	0.968677	0.99163	0.984914	0.986886	0.99144	0.994065	0.991385	0.991915	0.989755	0.993356	0.991591	0.989178	0.987386	0.992164	0.989378	0.91693	0.9902	0.992512	0.991338	0.995366	0.991832	0.98458
mlr_E02_B04_T03	0.993795	0.989713	0.926079	0.995054	0.985886	0.994469	0.992672	0.99009	0.991262	0.989435	0.980757	0.991132	0.991838	0.991131	0.991141	0.992773	0.984715	0.994549	0.994795	0.99422	0.989518	0.993492	0.995684	0.990861	0.99047	0.99485	0.99439	0.967805	0.992044	0.983495	0.987173	0.991998	0.995678	0.991651	0.991446	0.989975	0.995469	0.992559	0.989632	0.988121	0.995032	0.988851	0.917915	0.992053	0.992563	0.993328	0.995626	0.98959	0.985669
mlr_E02_B04_T04	0.991011	0.987201	0.915056	0.992336	0.981459	0.993761	0.992472	0.988114	0.989512	0.987897	0.979771	0.988534	0.986014	0.989371	0.988476	0.988044	0.981414	0.989735	0.991666	0.990986	0.988676	0.994116	0.992589	0.989148	0.988239	0.992819	0.992288	0.966274	0.992256	0.986477	0.985078	0.988232	0.991145	0.988093	0.989236	0.985744	0.991121	0.9883	0.991294	0.988476	0.991064	0.991609	0.905652	0.987683	0.990176	0.989447	0.993061	0.993297	0.982666
mlr_E02_B04_T05	0.994877	0.989101	0.921405	0.994846	0.983824	0.994879	0.994405	0.991844	0.991312	0.989962	0.978865	0.992274	0.991181	0.991248	0.992346	0.992505	0.984343	0.992508	0.996134	0.995128	0.988945	0.992708	0.994952	0.991156	0.991998	0.993916	0.993885	0.967314	0.990837	0.982923	0.987956	0.992377	0.993957	0.99163	0.993211	0.990932	0.994672	0.991881	0.990627	0.988958	0.99327	0.990082	0.909795	0.990767	0.991739	0.992166	0.995984	0.991885	0.984851
mlr_E02_B04_T06	0.986575	0.983244	0.907764	0.989182	0.992434	0.988965	0.987329	0.983224	0.984611	0.982695	0.985951	0.983522	0.983608	0.983928	0.983349	0.98503	0.990409	0.98709	0.987196	0.986616	0.981556	0.985527	0.988546	0.983146	0.98238	0.986622	0.986786	0.959267	0.98454	0.976383	0.980342	0.98406	0.987482	0.983937	0.98364	0.982087	0.989893	0.9842	0.983195	0.980661	0.988266	0.981787	0.913398	0.984459	0.985484	0.985202	0.9883	0.98383	0.992326
mlr_E02_B04_T07	0.991593	0.992325	0.925663	0.991226	0.987198	0.990877	0.990699	0.995044	0.994266	0.99285	0.982158	0.994447	0.994217	0.993878	0.995206	0.994648	0.986953	0.989503	0.991968	0.991952	0.992858	0.989999	0.991356	0.987324	0.995709	0.990714	0.991724	0.964847	0.987424	0.98634	0.991751	0.994836	0.990515	0.994124	0.995538	0.9944	0.990851	0.994748	0.993293	0.991898	0.989737	0.993729	0.908176	0.994646	0.995215	0.994851	0.992198	0.989145	0.987726
mlr_E02_B04_T08	0.994372	0.988229	0.915357	0.993733	0.983099	0.994273	0.994679	0.991794	0.991692	0.989492	0.976907	0.990308	0.988912	0.990554	0.990755	0.990769	0.983919	0.99105	0.99553	0.994286	0.988241	0.992234	0.993726	0.990327	0.9913	0.992687	0.994146	0.966823	0.98943	0.983635	0.987557	0.990391	0.992032	0.990292	0.992237	0.989307	0.992622	0.989534	0.989428	0.987605	0.992503	0.990012	0.905163	0.989038	0.991314	0.990607	0.995597	0.992194	0.984186
mlr_E02_B04_T09	0.989767	0.992577	0.92352	0.991699	0.987186	0.992542	0.990377	0.993988	0.995017	0.992975	0.9813	0.994243	0.993914	0.995034	0.994126	0.994063	0.98463	0.99019	0.990581	0.991196	0.992282	0.989094	0.991603	0.987549	0.993762	0.990742	0.991207	0.964662	0.988594	0.987144	0.990143	0.993475	0.990282	0.99407	0.994067	0.993012	0.99091	0.994402	0.992495	0.990448	0.990717	0.991685	0.90696	0.99478	0.994708	0.994777	0.99147	0.987194	0.987615
mlr_E02_B04_T10	0.986733	0.983183	0.912472	0.988842	0.991197	0.989179	0.987259	0.983195	0.985256	0.983512	0.98629	0.984392	0.983935	0.98517	0.984108	0.983848	0.98992	0.988462	0.987308	0.986887	0.981867	0.985348	0.987694	0.984536	0.982805	0.988208	0.988014	0.960399	0.984589	0.977293	0.98024	0.984048	0.988589	0.984399	0.984722	0.983309	0.990348	0.985156	0.983163	0.979839	0.988425	0.981548	0.917933	0.985088	0.98476	0.985765	0.988401	0.98334	0.992116
mlr_E02_B05_T01	0.988556	0.991626	0.932837	0.989977	0.987316	0.988655	0.986868	0.992075	0.992768	0.991221	0.983155	0.993229	0.995237	0.993241	0.993255	0.993263	0.986372	0.990831	0.989373	0.988949	0.992386	0.988306	0.990194	0.985646	0.993163	0.989084	0.98943	0.962934	0.987332	0.983526	0.987124	0.994388	0.991715	0.994459	0.992974	0.993831	0.990261	0.995361	0.991602	0.990331	0.9907	0.990887	0.917632	0.996145	0.993844	0.995168	0.989096	0.985558	0.987762
mlr_E02_B05_T02	0.987674	0.988611	0.937882	0.987616	0.983092	0.985747	0.987758	0.99136	0.989949	0.988285	0.97677	0.989195	0.989788	0.988955	0.990714	0.990564	0.98367	0.982631	0.987605	0.987164	0.98914	0.985323	0.98681	0.981765	0.990345	0.984868	0.98612	0.958342	0.982434	0.991968	0.99499	0.989749	0.984879	0.989288	0.991504	0.98865	0.986258	0.989367	0.988088	0.987429	0.985048	0.989521	0.917656	0.988936	0.990327	0.989232	0.987355	0.983948	0.981842
mlr_E02_B05_T03	0.992147	0.989288	0.927496	0.993469	0.982412	0.992288	0.990793	0.988236	0.988903	0.988472	0.978938	0.989775	0.990106	0.989821	0.990397	0.990341	0.98233	0.992076	0.992851	0.992817	0.989156	0.992064	0.993831	0.991345	0.989274	0.9949	0.993128	0.965876	0.990772	0.98027	0.984534	0.991325	0.994705	0.99149	0.99089	0.988972	0.993624	0.991984	0.988258	0.98709	0.991681	0.986913	0.917729	0.990915	0.991005	0.991998	0.994405	0.989175	0.983301
mlr_E02_B05_T04	0.986558	0.988407	0.933531	0.987102	0.983384	0.98707	0.98765	0.990971	0.99182	0.990006	0.977568	0.989906	0.988066	0.991175	0.990632	0.988996	0.982333	0.983473	0.987028	0.98597	0.989822	0.985885	0.986625	0.983766	0.989796	0.986554	0.987553	0.96026	0.983534	0.993098	0.994008	0.988455	0.984794	0.989188	0.99192	0.987945	0.986198	0.990173	0.988286	0.986443	0.984225	0.989026	0.915577	0.989601	0.991411	0.990654	0.98766	0.983416	0.982897
mlr_E02_B05_T05	0.927069	0.924363	0.994744	0.924511	0.916534	0.914086	0.919071	0.926122	0.922431	0.920754	0.919782	0.932292	0.941049	0.928787	0.934014	0.931258	0.926707	0.921348	0.928635	0.928751	0.935457	0.929024	0.923172	0.919582	0.931525	0.924163	0.926935	0.893195	0.924085	0.931016	0.927278	0.936276	0.92887	0.934669	0.931705	0.935233	0.932345	0.937103	0.923079	0.927089	0.913588	0.924842	0.97641	0.931574	0.926145	0.926768	0.91818	0.915946	0.914018
mlr_E02_B05_T06	0.908728	0.898355	0.962433	0.905983	0.889374	0.894582	0.900569	0.901806	0.899176	0.895837	0.909859	0.905555	0.912849	0.90237	0.906758	0.904436	0.900163	0.897563	0.909195	0.912377	0.912282	0.912706	0.902288	0.900067	0.906631	0.904312	0.907645	0.929504	0.903627	0.902545	0.897777	0.906119	0.907483	0.908721	0.904185	0.908756	0.910561	0.907547	0.89401	0.900319	0.887758	0.898863	0.974009	0.902826	0.899568	0.895262	0.896413	0.89392	0.883655
mlr_E02_B05_T07	0.994769	0.988605	0.928224	0.994653	0.983795	0.994075	0.99489	0.991472	0.991643	0.990189	0.9797	0.992034	0.990963	0.991902	0.99295	0.991508	0.985519	0.991002	0.995819	0.99569	0.989525	0.993451	0.993975	0.991406	0.991952	0.993988	0.99524	0.968272	0.991859	0.983375	0.986775	0.991647	0.992884	0.991041	0.993449	0.990107	0.995285	0.990854	0.990243	0.988137	0.991548	0.989681	0.918974	0.990048	0.990816	0.990755	0.994966	0.991649	0.984976
mlr_E02_B05_T08	0.987255	0.983854	0.920056	0.988319	0.991179	0.986916	0.986859	0.983647	0.984514	0.983057	0.9863	0.983397	0.984238	0.985115	0.984049	0.984681	0.990954	0.985604	0.987723	0.987776	0.983031	0.98646	0.988056	0.984021	0.983822	0.98698	0.987882	0.960369	0.984765	0.976347	0.978085	0.983367	0.986886	0.984792	0.984291	0.982028	0.989606	0.984239	0.981466	0.980137	0.985467	0.981381	0.926326	0.983162	0.984466	0.983574	0.987395	0.982731	0.990967
mlr_E02_B05_T09	0.991408	0.989932	0.925538	0.990638	0.98023	0.989297	0.989754	0.986742	0.986561	0.988601	0.976052	0.988703	0.988174	0.986889	0.988129	0.988831	0.982092	0.990936	0.992018	0.991071	0.986209	0.989367	0.990358	0.986595	0.987813	0.989547	0.990683	0.963379	0.98702	0.978918	0.983598	0.988635	0.992031	0.988557	0.988733	0.989174	0.991507	0.987881	0.986765	0.985347	0.989911	0.986233	0.915955	0.986984	0.987617	0.988413	0.990968	0.98724	0.981265
mlr_E02_B05_T10	0.988212	0.981492	0.921109	0.986929	0.976465	0.986941	0.989149	0.985135	0.984584	0.982604	0.969376	0.982596	0.981926	0.983368	0.983521	0.983535	0.976483	0.98366	0.988329	0.987264	0.981378	0.985368	0.986953	0.985441	0.98382	0.985706	0.987544	0.956515	0.981841	0.987427	0.988486	0.983106	0.984999	0.981887	0.986201	0.982095	0.985847	0.982803	0.982494	0.9801	0.985751	0.983795	0.907708	0.982031	0.984357	0.983567	0.989014	0.987066	0.977285
mlr_E02_B06_T01	0.989049	0.992284	0.929548	0.990785	0.986301	0.990772	0.988908	0.992695	0.994009	0.992922	0.982426	0.994347	0.993496	0.994338	0.994931	0.993944	0.985419	0.989834	0.990236	0.989894	0.992373	0.989165	0.990719	0.988572	0.993232	0.992357	0.991026	0.964975	0.988843	0.985302	0.988026	0.994151	0.991753	0.99449	0.99489	0.992705	0.992477	0.995906	0.993022	0.990513	0.989399	0.991162	0.913393	0.994844	0.994354	0.996064	0.991268	0.985497	0.986896
mlr_E02_B06_T02	0.987661	0.98924	0.930856	0.988207	0.984499	0.987346	0.987705	0.992066	0.990324	0.98909	0.977397	0.99023	0.991126	0.989483	0.990996	0.991713	0.982827	0.985629	0.987942	0.987751	0.988541	0.984632	0.988165	0.98175	0.990795	0.985348	0.986171	0.958406	0.982779	0.991182	0.996553	0.990615	0.986246	0.989512	0.991653	0.990524	0.987606	0.990843	0.989535	0.988111	0.987665	0.990321	0.911007	0.991835	0.991863	0.991338	0.988606	0.985204	0.983701
mlr_E02_B06_T03	0.991477	0.986287	0.927476	0.991226	0.981313	0.991356	0.990999	0.987739	0.988096	0.986826	0.979634	0.990393	0.989832	0.988631	0.989506	0.98933	0.982176	0.992519	0.992345	0.992343	0.988746	0.992408	0.991494	0.988468	0.988913	0.991596	0.992012	0.964795	0.991851	0.982985	0.983789	0.98941	0.993713	0.988446	0.990104	0.98899	0.993157	0.989725	0.991554	0.988234	0.991362	0.990204	0.918693	0.988874	0.988576	0.989705	0.992292	0.99247	0.982739
mlr_E02_B06_T04	0.984678	0.988008	0.921794	0.985699	0.982424	0.985618	0.983749	0.988359	0.988885	0.987354	0.976301	0.988698	0.990919	0.98953	0.989351	0.990197	0.980219	0.988832	0.985454	0.984837	0.987413	0.984282	0.986599	0.982172	0.988592	0.985326	0.985231	0.957889	0.983486	0.979516	0.983159	0.99013	0.988114	0.989708	0.989471	0.989685	0.986175	0.99148	0.98776	0.98681	0.988896	0.987426	0.904179	0.992364	0.990719	0.991592	0.986586	0.981314	0.982689
mlr_E02_B06_T05	0.98945	0.99035	0.936696	0.988858	0.983979	0.987193	0.98729	0.992753	0.990897	0.989978	0.979991	0.993187	0.993393	0.992442	0.993777	0.993418	0.98502	0.987254	0.990472	0.989996	0.990792	0.988661	0.988669	0.984886	0.993592	0.989514	0.988552	0.961773	0.98586	0.982539	0.987744	0.994393	0.989335	0.992939	0.993274	0.993094	0.99008	0.994013	0.991018	0.990885	0.986468	0.991268	0.918409	0.99257	0.992491	0.993164	0.988982	0.985208	0.983909
mlr_E02_B06_T06	0.990833	0.986588	0.925302	0.992036	0.982328	0.991405	0.989961	0.986986	0.987489	0.986575	0.976707	0.98817	0.988208	0.988155	0.988285	0.989065	0.981618	0.991392	0.992158	0.991322	0.986183	0.990409	0.992957	0.988529	0.987328	0.991974	0.992023	0.961984	0.988526	0.98015	0.982965	0.98878	0.992254	0.98918	0.989064	0.986887	0.992267	0.989699	0.986184	0.984986	0.990839	0.985504	0.916284	0.988397	0.988618	0.98959	0.992222	0.987786	0.982277
mlr_E02_B06_T07	0.928028	0.916635	0.982496	0.925141	0.922387	0.915229	0.920962	0.91882	0.916457	0.915757	0.925781	0.925644	0.931434	0.922721	0.927373	0.923182	0.933412	0.916557	0.929396	0.929143	0.927936	0.929782	0.92284	0.920854	0.923859	0.924517	0.928449	0.893323	0.925023	0.923739	0.917807	0.926933	0.924951	0.926085	0.9252	0.925122	0.934561	0.927324	0.915364	0.91805	0.908809	0.916545	0.987777	0.919828	0.917452	0.916521	0.917784	0.91598	0.919064
mlr_E02_B06_T08	0.991084	0.991995	0.922855	0.989929	0.986355	0.990708	0.990978	0.995795	0.995008	0.992772	0.982849	0.994397	0.993278	0.993729	0.995093	0.995039	0.986819	0.987972	0.991884	0.991702	0.992923	0.989385	0.98995	0.986859	0.995944	0.989524	0.99081	0.968859	0.986528	0.986381	0.990885	0.995092	0.989308	0.993698	0.994963	0.994095	0.989557	0.993886	0.993002	0.991807	0.988601	0.994132	0.906187	0.993493	0.995984	0.994173	0.991412	0.988512	0.98716
mlr_E02_B06_T09	0.993299	0.988321	0.926409	0.993107	0.982581	0.992265	0.992083	0.989428	0.988824	0.987199	0.977434	0.99056	0.991033	0.989138	0.990128	0.990876	0.983165	0.993432	0.994481	0.993834	0.987318	0.990868	0.992979	0.988631	0.990108	0.992118	0.992389	0.96478	0.989806	0.980259	0.985294	0.991671	0.994123	0.989584	0.990859	0.991177	0.993752	0.991191	0.989045	0.986863	0.993282	0.988205	0.916215	0.990234	0.990033	0.990781	0.993656	0.989869	0.98402
mlr_E02_B06_T10	0.984289	0.988433	0.92327	0.986712	0.982799	0.986781	0.985699	0.988687	0.990046	0.988687	0.974833	0.988535	0.9872	0.989176	0.989016	0.988048	0.980356	0.983774	0.98445	0.984211	0.987443	0.98268	0.986271	0.981293	0.987482	0.985207	0.985822	0.955479	0.98193	0.990845	0.99237	0.986939	0.984155	0.988118	0.989562	0.986703	0.984948	0.988522	0.987379	0.98572	0.986095	0.986672	0.904179	0.98907	0.990074	0.989731	0.986426	0.982478	0.9823
mlr_E03_B01_T01	0.990249	0.990343	0.920979	0.989373	0.986168	0.990118	0.990042	0.994049	0.993239	0.992489	0.980095	0.994175	0.992066	0.993462	0.994473	0.993817	0.985941	0.986209	0.990765	0.989843	0.991139	0.988617	0.989967	0.986811	0.993313	0.989394	0.989919	0.961041	0.987338	0.983862	0.987971	0.994207	0.987769	0.992777	0.994977	0.99151	0.990104	0.992829	0.993209	0.9916	0.987386	0.992366	0.901254	0.992015	0.993578	0.992947	0.990927	0.987234	0.986229
mlr_E03_B01_T02	0.991372	0.98363	0.905876	0.989538	0.978174	0.992191	0.992845	0.988293	0.988167	0.986793	0.969416	0.987664	0.984125	0.987554	0.988303	0.987879	0.978216	0.985878	0.992129	0.990422	0.983057	0.988627	0.990893	0.987613	0.987426	0.989456	0.991376	0.957568	0.98772	0.97851	0.982813	0.987191	0.987508	0.985465	0.989335	0.98483	0.988963	0.984921	0.987138	0.98364	0.988341	0.986507	0.890388	0.984019	0.986951	0.986771	0.992351	0.989069	0.979238
mlr_E03_B01_T03	0.987088	0.980888	0.901733	0.986214	0.989304	0.987395	0.987883	0.983444	0.983148	0.981852	0.982195	0.982623	0.98111	0.982665	0.983375	0.98333	0.989921	0.983223	0.987447	0.986709	0.979852	0.983681	0.986001	0.982309	0.982695	0.984439	0.985505	0.95365	0.982023	0.973397	0.979126	0.983368	0.983871	0.981189	0.984378	0.980932	0.987638	0.981619	0.982862	0.97943	0.984378	0.981922	0.903486	0.980809	0.98339	0.982495	0.987798	0.984656	0.991238
mlr_E03_B01_T04	0.991647	0.987697	0.912788	0.993055	0.982104	0.993369	0.991638	0.989301	0.9897	0.988384	0.97523	0.988455	0.987472	0.989753	0.989169	0.989775	0.979892	0.990552	0.992556	0.991717	0.986768	0.990978	0.993719	0.989772	0.988956	0.993412	0.992311	0.963246	0.989741	0.981411	0.985522	0.988822	0.992327	0.988898	0.989869	0.987829	0.991701	0.989422	0.987983	0.986041	0.992026	0.987582	0.901382	0.988638	0.99049	0.991002	0.994475	0.989515	0.983003
mlr_E03_B01_T05	0.98414	0.985839	0.910593	0.983994	0.994258	0.984526	0.9841	0.987714	0.986949	0.985351	0.986884	0.987135	0.987053	0.986498	0.987583	0.988246	0.992668	0.983208	0.984531	0.98377	0.984194	0.981077	0.984195	0.979859	0.986609	0.983238	0.982455	0.953174	0.980702	0.977709	0.984019	0.987667	0.983136	0.985575	0.987241	0.986069	0.987038	0.986855	0.986315	0.98478	0.984134	0.985384	0.905705	0.986524	0.987634	0.987939	0.985413	0.980637	0.994053
mlr_E03_B01_T06	0.991777	0.988199	0.912286	0.993687	0.983649	0.99483	0.992322	0.988935	0.990433	0.988917	0.976815	0.989357	0.988053	0.990343	0.989643	0.989871	0.98142	0.991737	0.992739	0.992733	0.986808	0.990265	0.994393	0.990223	0.988519	0.992764	0.992923	0.964091	0.990883	0.982008	0.98538	0.988532	0.992405	0.988784	0.990252	0.986987	0.992993	0.989035	0.98838	0.985923	0.992991	0.986835	0.902176	0.988753	0.989854	0.990302	0.993941	0.989376	0.984395
mlr_E03_B01_T07	0.989622	0.984048	0.906437	0.989481	0.978656	0.990316	0.989889	0.986612	0.986175	0.984775	0.974398	0.986511	0.984145	0.985573	0.986228	0.986836	0.977928	0.987629	0.990304	0.989369	0.985351	0.99024	0.989835	0.985814	0.985833	0.988815	0.98861	0.957151	0.988923	0.981991	0.983967	0.986549	0.9883	0.984808	0.987191	0.984124	0.988356	0.985423	0.990568	0.987423	0.98936	0.990313	0.892452	0.985169	0.987494	0.987459	0.992186	0.993135	0.979583
mlr_E03_B01_T08	0.985415	0.986588	0.910222	0.985446	0.983137	0.986898	0.986659	0.990164	0.988933	0.988119	0.979126	0.989674	0.988278	0.989559	0.990098	0.989891	0.981771	0.984481	0.98618	0.986513	0.988964	0.986952	0.985607	0.982157	0.989303	0.985004	0.985509	0.956936	0.986223	0.984792	0.985861	0.989076	0.984139	0.987376	0.990043	0.987904	0.98646	0.988378	0.994267	0.990425	0.98611	0.993132	0.892696	0.98943	0.990366	0.989856	0.987513	0.989223	0.983372
mlr_E03_B01_T09	0.991433	0.986457	0.902298	0.991467	0.982141	0.992541	0.992321	0.989225	0.98919	0.987137	0.974348	0.987659	0.985828	0.988095	0.987798	0.988762	0.981039	0.988937	0.991947	0.991453	0.984911	0.988646	0.991822	0.987727	0.98825	0.9907	0.990283	0.961225	0.988188	0.980983	0.986363	0.987428	0.989044	0.986689	0.989811	0.986176	0.989905	0.986459	0.988395	0.985604	0.991521	0.987481	0.890646	0.986717	0.988874	0.989062	0.994341	0.990966	0.983457
mlr_E03_B01_T10	0.966131	0.962932	0.869676	0.967648	0.957756	0.968438	0.967239	0.965796	0.96784	0.963126	0.969378	0.962737	0.959801	0.963195	0.961246	0.962298	0.954491	0.963979	0.965361	0.967746	0.965784	0.969254	0.965826	0.962166	0.964051	0.964753	0.965062	0.98986	0.964868	0.957576	0.9577	0.959576	0.966159	0.962753	0.962124	0.961477	0.962343	0.960927	0.965627	0.963198	0.964697	0.967283	0.879763	0.962765	0.965554	0.961702	0.966853	0.967285	0.956825
mlr_E03_B02_T01	0.988894	0.991144	0.917431	0.989429	0.986206	0.990626	0.988333	0.993256	0.993559	0.991876	0.979473	0.991938	0.990569	0.99304	0.992705	0.992111	0.984479	0.987098	0.989589	0.988884	0.990875	0.987983	0.989777	0.985693	0.992801	0.98863	0.989861	0.958268	0.986002	0.985067	0.988879	0.992177	0.987909	0.992434	0.99254	0.990872	0.987586	0.992904	0.990885	0.989041	0.988322	0.991238	0.899228	0.992345	0.994065	0.993667	0.990715	0.986346	0.987783
mlr_E03_B02_T02	0.992308	0.987631	0.918114	0.992274	0.982326	0.991871	0.992521	0.989087	0.988074	0.987265	0.97562	0.98909	0.988468	0.988584	0.989698	0.990079	0.983603	0.990296	0.993409	0.992715	0.986257	0.990201	0.992331	0.988853	0.98939	0.991579	0.991886	0.960194	0.988366	0.980144	0.985406	0.990442	0.991774	0.989244	0.990938	0.988107	0.992195	0.989307	0.988657	0.986202	0.991582	0.987793	0.90625	0.988053	0.990103	0.989724	0.993581	0.989972	0.983965
mlr_E03_B02_T03	0.986629	0.989146	0.925262	0.987718	0.984211	0.987975	0.986706	0.989925	0.991437	0.989598	0.978233	0.990556	0.991088	0.991871	0.991564	0.990523	0.983183	0.990213	0.987272	0.986681	0.989896	0.985392	0.987579	0.985027	0.990032	0.987976	0.98871	0.956818	0.985064	0.984157	0.986951	0.991013	0.990011	0.991869	0.991404	0.99071	0.988258	0.992969	0.990333	0.986783	0.990227	0.988561	0.908299	0.992664	0.992278	0.993216	0.988603	0.984296	0.9859
mlr_E03_B02_T04	0.989215	0.991593	0.924128	0.99101	0.98724	0.991478	0.989807	0.992708	0.993769	0.99217	0.98058	0.993493	0.992455	0.994195	0.993982	0.993349	0.98552	0.989487	0.990219	0.989634	0.991353	0.988698	0.990745	0.987511	0.992432	0.990701	0.990615	0.95964	0.988266	0.986377	0.989309	0.993698	0.991094	0.993185	0.993959	0.991602	0.991087	0.994285	0.993207	0.990221	0.990736	0.991439	0.905775	0.993811	0.994179	0.995277	0.991432	0.987039	0.987822
mlr_E03_B02_T05	0.9834	0.975998	0.90462	0.981895	0.984796	0.982095	0.982982	0.980256	0.979629	0.977995	0.981528	0.979095	0.977977	0.978949	0.979405	0.979027	0.985827	0.97885	0.983679	0.983056	0.979107	0.983092	0.981787	0.978299	0.979713	0.981132	0.982417	0.951528	0.980535	0.975371	0.975517	0.978938	0.979499	0.977323	0.98031	0.977498	0.983642	0.977757	0.982099	0.978987	0.979439	0.98166	0.907794	0.977137	0.9796	0.978523	0.98402	0.984453	0.986391
mlr_E03_B02_T06	0.989281	0.988964	0.915827	0.987794	0.985271	0.989005	0.989601	0.993623	0.992706	0.990489	0.982472	0.991761	0.989844	0.99181	0.992133	0.991799	0.985163	0.985194	0.989623	0.988947	0.9921	0.989921	0.987898	0.984242	0.992857	0.986848	0.987899	0.961879	0.987296	0.988614	0.989632	0.99147	0.986633	0.98992	0.99257	0.990024	0.986956	0.990434	0.995173	0.992284	0.987063	0.996222	0.898206	0.990189	0.992863	0.991712	0.990234	0.991573	0.985907
mlr_E03_B02_T07	0.991615	0.988269	0.917303	0.992872	0.981352	0.994093	0.993128	0.988405	0.989767	0.988949	0.97529	0.98827	0.986603	0.99014	0.989251	0.988327	0.981917	0.990251	0.992656	0.99183	0.987621	0.991222	0.992556	0.99041	0.987996	0.99212	0.993145	0.961431	0.989243	0.983698	0.98484	0.989464	0.990951	0.989362	0.990936	0.987387	0.991059	0.989064	0.988376	0.985082	0.991443	0.987609	0.905446	0.988475	0.990864	0.98997	0.993632	0.99079	0.983098
mlr_E03_B02_T08	0.985972	0.982026	0.908641	0.986999	0.990944	0.987444	0.985988	0.982426	0.983113	0.982052	0.983067	0.982882	0.982707	0.9833	0.982813	0.983731	0.988849	0.985267	0.986244	0.986082	0.980193	0.984643	0.987281	0.982966	0.982171	0.986345	0.986409	0.95388	0.983253	0.974182	0.978233	0.982904	0.986105	0.982816	0.983234	0.980581	0.988878	0.98341	0.981393	0.979372	0.986475	0.980452	0.91253	0.982734	0.983279	0.984025	0.987581	0.98264	0.990929
mlr_E03_B02_T09	0.987755	0.991585	0.911967	0.986897	0.981227	0.987405	0.988022	0.991502	0.990671	0.992919	0.97744	0.98992	0.988485	0.98987	0.99104	0.990262	0.981807	0.9836	0.988544	0.988308	0.988287	0.985516	0.987277	0.984146	0.991397	0.986371	0.987156	0.963543	0.983174	0.98129	0.986732	0.990871	0.985898	0.988985	0.9914	0.989217	0.985706	0.988889	0.989453	0.988169	0.985557	0.989531	0.89442	0.988913	0.991361	0.98937	0.988435	0.985584	0.983431
mlr_E03_B02_T10	0.989159	0.984133	0.90964	0.98997	0.979584	0.990521	0.989872	0.986128	0.986118	0.98482	0.975189	0.98741	0.985859	0.986192	0.98697	0.987246	0.979893	0.988585	0.989855	0.989925	0.985476	0.989259	0.989478	0.98602	0.985686	0.98874	0.989034	0.957305	0.989701	0.982365	0.982936	0.98713	0.98844	0.986168	0.987816	0.984831	0.990247	0.985614	0.990842	0.9875	0.990304	0.98893	0.897338	0.985729	0.986764	0.98689	0.991184	0.99216	0.980263
mlr_E03_B03_T01	0.991697	0.986136	0.913988	0.992022	0.97954	0.992464	0.992252	0.989403	0.989737	0.987478	0.978817	0.989696	0.988267	0.988797	0.989193	0.98862	0.979565	0.989942	0.992433	0.993365	0.986569	0.989758	0.9912	0.988458	0.989212	0.991292	0.991375	0.979156	0.988366	0.978765	0.983231	0.988416	0.991079	0.988327	0.989916	0.988638	0.991383	0.987998	0.988434	0.985746	0.990555	0.987378	0.908025	0.988667	0.988413	0.988043	0.992299	0.988692	0.980401
mlr_E03_B03_T02	0.990597	0.986655	0.915545	0.991659	0.980229	0.993002	0.991551	0.987704	0.988668	0.987183	0.973643	0.987974	0.986272	0.989326	0.98838	0.9875	0.979332	0.989595	0.991234	0.990566	0.985036	0.989704	0.991808	0.990274	0.987217	0.994067	0.992314	0.960394	0.98941	0.981549	0.984903	0.988723	0.990739	0.987613	0.98967	0.986011	0.991502	0.98874	0.987405	0.985341	0.991234	0.986306	0.903133	0.987774	0.989443	0.990261	0.993237	0.988556	0.981849
mlr_E03_B03_T03	0.988525	0.991023	0.915171	0.99044	0.986711	0.990694	0.988079	0.992121	0.992652	0.991066	0.980012	0.991777	0.991525	0.992699	0.991627	0.9925	0.983939	0.988939	0.989083	0.988986	0.990683	0.987069	0.990971	0.986349	0.992148	0.989053	0.988817	0.960216	0.986288	0.984094	0.988339	0.992321	0.98903	0.993344	0.992222	0.990945	0.988788	0.992928	0.991583	0.989069	0.990144	0.990532	0.898475	0.993319	0.99349	0.993813	0.991039	0.98684	0.987762
mlr_E03_B03_T04	0.981184	0.976245	0.898775	0.981992	0.985192	0.983498	0.984419	0.979451	0.980195	0.978412	0.976726	0.976258	0.974033	0.979517	0.976889	0.976037	0.983172	0.978427	0.980911	0.9801	0.975061	0.978978	0.98149	0.979561	0.976472	0.982356	0.982185	0.948477	0.9776	0.97905	0.980926	0.974843	0.978512	0.975967	0.979952	0.974091	0.981946	0.976354	0.976608	0.972981	0.981349	0.97694	0.901068	0.976071	0.979001	0.978285	0.984036	0.979453	0.986708
mlr_E03_B03_T05	0.990473	0.985213	0.905704	0.990986	0.980214	0.992626	0.991744	0.988079	0.988035	0.986713	0.970915	0.988873	0.987098	0.987792	0.988551	0.98914	0.978451	0.989207	0.991441	0.991011	0.983463	0.987899	0.991375	0.987589	0.986843	0.990179	0.989894	0.957615	0.988281	0.979845	0.985252	0.988094	0.989518	0.986358	0.989609	0.986267	0.991038	0.986781	0.988625	0.98599	0.991783	0.986823	0.890082	0.987179	0.98835	0.988569	0.993094	0.989273	0.98065
mlr_E03_B03_T06	0.991964	0.988734	0.913404	0.993149	0.983153	0.99384	0.992461	0.989131	0.98991	0.987902	0.976598	0.988135	0.987619	0.989852	0.988379	0.988721	0.981977	0.992005	0.992495	0.992529	0.98643	0.990419	0.992999	0.989151	0.987966	0.992491	0.992113	0.960652	0.989712	0.982048	0.985834	0.989397	0.992005	0.988354	0.989514	0.986926	0.991535	0.989625	0.987968	0.985754	0.992896	0.987275	0.902267	0.988844	0.991007	0.990875	0.994688	0.990394	0.984543
mlr_E03_B03_T07	0.993352	0.986256	0.911839	0.991532	0.982394	0.99234	0.992312	0.989956	0.989066	0.987258	0.975221	0.989029	0.987445	0.988874	0.98875	0.989246	0.981381	0.989194	0.992985	0.992553	0.985414	0.989653	0.991749	0.987898	0.988545	0.990534	0.991439	0.961878	0.987917	0.980987	0.986648	0.988338	0.99002	0.987323	0.989903	0.987325	0.991255	0.98749	0.987972	0.986912	0.990999	0.988031	0.899214	0.987384	0.988707	0.988574	0.993488	0.99126	0.982645
mlr_E03_B03_T08	0.988301	0.988543	0.910076	0.987823	0.985048	0.989853	0.988187	0.992377	0.991257	0.989352	0.976563	0.991984	0.990265	0.991148	0.991605	0.991979	0.983444	0.986941	0.989228	0.988252	0.987505	0.985246	0.989003	0.984923	0.991506	0.987577	0.987426	0.95495	0.984295	0.98196	0.988278	0.991971	0.987134	0.990708	0.992511	0.990436	0.987821	0.991316	0.99121	0.988834	0.98783	0.990593	0.890474	0.991034	0.992194	0.992401	0.990661	0.987025	0.986064
mlr_E03_B03_T09	0.991553	0.986649	0.909955	0.991385	0.980371	0.992298	0.992047	0.989051	0.988633	0.986807	0.973181	0.988595	0.987185	0.988213	0.988969	0.98949	0.979704	0.9895	0.992497	0.992182	0.984829	0.988474	0.992653	0.987694	0.988347	0.991349	0.990783	0.960975	0.987921	0.980275	0.985673	0.989069	0.990551	0.987509	0.990238	0.987566	0.991159	0.98791	0.988466	0.985926	0.991028	0.987549	0.896173	0.987464	0.988935	0.989471	0.993958	0.990367	0.981294
mlr_E03_B03_T10	0.988766	0.988279	0.908933	0.988159	0.983644	0.990233	0.989634	0.992945	0.99281	0.991016	0.976556	0.991445	0.988483	0.991809	0.992349	0.991258	0.983092	0.985681	0.989383	0.988376	0.988751	0.985873	0.987539	0.985634	0.991535	0.987574	0.988729	0.958157	0.984663	0.984674	0.988914	0.990981	0.985706	0.99025	0.993392	0.989735	0.987317	0.990257	0.99213	0.988553	0.987542	0.991214	0.888451	0.990062	0.992037	0.99147	0.990452	0.987742	0.9849
mlr_E03_B04_T01	0.909426	0.898489	0.960974	0.906552	0.888904	0.89529	0.902409	0.903135	0.899788	0.895886	0.909655	0.905499	0.912756	0.90286	0.906676	0.904306	0.900083	0.896712	0.909322	0.913368	0.911609	0.912419	0.902149	0.900227	0.906929	0.904105	0.907869	0.928876	0.903283	0.904022	0.898272	0.906703	0.906874	0.908183	0.904403	0.907843	0.90986	0.906156	0.894019	0.900517	0.887455	0.898822	0.971085	0.90204	0.900072	0.894768	0.89683	0.895228	0.883282
mlr_E03_B04_T02	0.991834	0.987246	0.920235	0.991336	0.980026	0.991857	0.991185	0.988416	0.987882	0.986473	0.974175	0.988752	0.990125	0.987966	0.988849	0.989533	0.980738	0.993181	0.992962	0.99291	0.985898	0.989608	0.99232	0.987637	0.98856	0.990912	0.991653	0.960149	0.988834	0.979278	0.985242	0.99047	0.992873	0.988225	0.98955	0.988953	0.992683	0.989252	0.988019	0.986244	0.993536	0.987073	0.907113	0.989541	0.989538	0.990481	0.993329	0.989787	0.982336
mlr_E03_B04_T03	0.989361	0.98703	0.922457	0.991138	0.979912	0.991821	0.990232	0.986093	0.987558	0.987061	0.973978	0.987805	0.988091	0.989107	0.988392	0.987803	0.979318	0.99127	0.990661	0.990709	0.985126	0.988711	0.991776	0.989583	0.986468	0.992568	0.991748	0.957687	0.989099	0.979435	0.981925	0.988596	0.991673	0.98843	0.989502	0.986308	0.9927	0.9895	0.987083	0.984251	0.991246	0.984516	0.910301	0.988625	0.988239	0.989621	0.992353	0.987742	0.981475
mlr_E03_B04_T04	0.989641	0.989811	0.922128	0.98978	0.983569	0.989385	0.988591	0.992684	0.991318	0.990095	0.978302	0.992578	0.992995	0.991569	0.992851	0.993261	0.983367	0.98934	0.990191	0.990489	0.989919	0.986967	0.989505	0.985638	0.992346	0.988911	0.988653	0.960051	0.985615	0.982105	0.988011	0.994197	0.990442	0.992704	0.992992	0.99242	0.99023	0.993172	0.992326	0.990141	0.989482	0.99095	0.902534	0.993247	0.99271	0.993671	0.991186	0.987305	0.984527
mlr_E03_B04_T05	0.989196	0.990223	0.922402	0.988754	0.983645	0.988714	0.988293	0.992075	0.990665	0.989817	0.977119	0.992222	0.992685	0.991268	0.992628	0.992636	0.98306	0.989211	0.989969	0.990113	0.98937	0.986675	0.988869	0.984914	0.992494	0.988425	0.988082	0.956971	0.985334	0.982123	0.987862	0.993452	0.989601	0.991902	0.992933	0.992409	0.989566	0.993282	0.991904	0.989749	0.989578	0.990942	0.902197	0.993273	0.992545	0.993415	0.990575	0.986739	0.984599
mlr_E03_B04_T06	0.987813	0.988908	0.919463	0.988746	0.983448	0.990081	0.987822	0.990669	0.991227	0.989861	0.976018	0.991586	0.990504	0.991535	0.990825	0.99067	0.981085	0.988486	0.988228	0.98778	0.988117	0.986173	0.989788	0.986018	0.989827	0.988895	0.988981	0.956782	0.986147	0.983138	0.987524	0.991097	0.98874	0.99103	0.991279	0.989785	0.989539	0.991944	0.990752	0.988762	0.989484	0.98867	0.901033	0.992009	0.992082	0.992989	0.99003	0.985581	0.98456
mlr_E03_B04_T07	0.989412	0.990983	0.915961	0.989987	0.985442	0.990979	0.989374	0.992751	0.993292	0.992379	0.977905	0.991367	0.989996	0.993159	0.992494	0.991965	0.983934	0.988381	0.990566	0.989245	0.990491	0.988547	0.990235	0.987507	0.992127	0.989795	0.989997	0.957417	0.986891	0.98474	0.988482	0.991911	0.988657	0.992193	0.993429	0.990085	0.988932	0.993013	0.991216	0.989138	0.989371	0.991137	0.897327	0.992429	0.993982	0.994251	0.992252	0.987435	0.986842
mlr_E03_B04_T08	0.993204	0.987842	0.916166	0.993247	0.9827	0.993721	0.993173	0.99066	0.991097	0.989602	0.976585	0.989245	0.987965	0.990925	0.99002	0.989942	0.981768	0.991312	0.994001	0.99333	0.988027	0.992337	0.99345	0.990571	0.989836	0.992651	0.99418	0.962999	0.989855	0.98273	0.985404	0.989341	0.992556	0.989584	0.991125	0.987913	0.99149	0.990315	0.989004	0.986575	0.992439	0.989081	0.904871	0.9895	0.991413	0.990859	0.994728	0.991307	0.984061
mlr_E03_B04_T09	0.983191	0.978548	0.904284	0.983009	0.986246	0.98425	0.983454	0.979398	0.98015	0.979365	0.981889	0.97925	0.977032	0.980653	0.979315	0.979601	0.986379	0.980001	0.98361	0.982568	0.979762	0.984669	0.982999	0.979868	0.97906	0.982285	0.98366	0.947329	0.981969	0.97377	0.973584	0.980187	0.981267	0.978784	0.980233	0.976579	0.983549	0.979109	0.981587	0.978596	0.980938	0.981469	0.90613	0.977713	0.981033	0.979941	0.984148	0.984704	0.988084
mlr_E03_B04_T10	0.984955	0.987106	0.916838	0.985347	0.980341	0.986693	0.985419	0.989213	0.99036	0.988471	0.978368	0.988601	0.987185	0.990225	0.9896	0.988211	0.980031	0.984635	0.985772	0.985429	0.987415	0.984553	0.985203	0.984758	0.988673	0.987926	0.986904	0.966497	0.983864	0.980557	0.982851	0.987895	0.985843	0.989032	0.990039	0.987034	0.985985	0.989667	0.988623	0.985542	0.98457	0.987165	0.902178	0.988785	0.989994	0.990744	0.987083	0.982078	0.981839
mlr_E03_B05_T01	0.987278	0.987969	0.922438	0.986009	0.981972	0.985768	0.986206	0.990972	0.989718	0.98919	0.976568	0.990667	0.990795	0.990802	0.992036	0.991245	0.982847	0.985767	0.988338	0.987988	0.988566	0.985566	0.986472	0.983605	0.991743	0.986521	0.987167	0.956608	0.983174	0.979803	0.984713	0.991718	0.986384	0.990664	0.991866	0.991317	0.98713	0.991836	0.990459	0.988666	0.985764	0.989819	0.902637	0.991266	0.991407	0.990974	0.988164	0.984727	0.983519
mlr_E03_B05_T02	0.985582	0.989106	0.921849	0.987582	0.984476	0.987504	0.986249	0.990346	0.990762	0.98858	0.976665	0.98771	0.987109	0.989573	0.988201	0.988108	0.981536	0.984035	0.985716	0.985698	0.98761	0.983816	0.987198	0.981473	0.988117	0.985221	0.986359	0.955148	0.982191	0.989979	0.993159	0.987903	0.984919	0.988028	0.989438	0.986706	0.984797	0.98935	0.987328	0.98558	0.98634	0.988067	0.903208	0.989407	0.991048	0.98995	0.987698	0.983864	0.984978
mlr_E03_B05_T03	0.991574	0.98719	0.916151	0.991949	0.980703	0.992441	0.990555	0.988031	0.98908	0.987398	0.973077	0.987938	0.987814	0.989438	0.98883	0.989235	0.979728	0.991887	0.992786	0.991891	0.986661	0.990624	0.992943	0.988891	0.98839	0.991813	0.992697	0.957648	0.988936	0.979331	0.983683	0.989285	0.992678	0.988696	0.98929	0.987612	0.991508	0.989751	0.987501	0.985137	0.992278	0.986654	0.903368	0.988991	0.990146	0.990678	0.993685	0.989379	0.982336
mlr_E03_B05_T04	0.976907	0.974897	0.90134	0.978929	0.983091	0.98002	0.979218	0.974631	0.976742	0.974826	0.97336	0.973588	0.974063	0.975998	0.974189	0.974324	0.979946	0.97877	0.97699	0.9768	0.971963	0.973978	0.979712	0.976909	0.973061	0.980025	0.978775	0.942472	0.975723	0.975739	0.978915	0.972838	0.978208	0.973818	0.97671	0.972371	0.981786	0.975196	0.97472	0.970898	0.980769	0.972864	0.90384	0.97593	0.976081	0.977181	0.981099	0.976105	0.984411
mlr_E03_B05_T05	0.987931	0.983659	0.914956	0.989054	0.977281	0.989014	0.988666	0.985676	0.985965	0.984607	0.969101	0.983448	0.981511	0.985461	0.983525	0.98321	0.97624	0.984871	0.988275	0.987367	0.982674	0.985645	0.988332	0.984946	0.983614	0.986587	0.989047	0.954703	0.983042	0.986686	0.988506	0.982352	0.985768	0.984367	0.986067	0.981806	0.984949	0.983736	0.982318	0.980731	0.987381	0.983507	0.901603	0.983739	0.985716	0.984566	0.98977	0.98772	0.978111
mlr_E03_B05_T06	0.992751	0.985928	0.916867	0.991513	0.980256	0.992011	0.992089	0.989708	0.988367	0.987389	0.973822	0.989248	0.988435	0.988982	0.98963	0.98955	0.981098	0.990712	0.993561	0.993439	0.985962	0.990069	0.991466	0.989434	0.989633	0.991472	0.992154	0.96043	0.988183	0.97933	0.984825	0.989567	0.991225	0.988812	0.990751	0.989038	0.991634	0.989013	0.988439	0.986023	0.991109	0.987967	0.903965	0.98839	0.989099	0.989639	0.99366	0.991018	0.982156
mlr_E03_B05_T07	0.98933	0.984226	0.914434	0.989639	0.977785	0.989365	0.98969	0.986985	0.985719	0.984087	0.969202	0.984162	0.983476	0.985152	0.985065	0.984864	0.977668	0.985661	0.989306	0.989351	0.982097	0.985287	0.988347	0.983248	0.984404	0.986366	0.988043	0.955038	0.983229	0.98543	0.990574	0.984296	0.986055	0.984175	0.986655	0.983312	0.986881	0.984082	0.98465	0.981854	0.988454	0.984747	0.898413	0.984358	0.986019	0.985375	0.990699	0.987614	0.978356
mlr_E03_B05_T08	0.991103	0.987418	0.915551	0.992538	0.981529	0.99307	0.990811	0.988051	0.988485	0.98766	0.973785	0.988786	0.98856	0.989487	0.988456	0.98933	0.979445	0.992335	0.992372	0.991629	0.985749	0.989975	0.993745	0.989054	0.987754	0.992033	0.99221	0.959952	0.988946	0.978641	0.983049	0.989305	0.992562	0.989404	0.989408	0.987659	0.991661	0.9903	0.98759	0.985627	0.993084	0.986453	0.903176	0.989598	0.989753	0.990388	0.993655	0.988767	0.982029
mlr_E03_B05_T09	0.991148	0.985999	0.918721	0.99154	0.979292	0.9925	0.991123	0.987732	0.989322	0.987838	0.973422	0.987956	0.986293	0.989909	0.98858	0.98761	0.980117	0.989419	0.99215	0.991508	0.986522	0.990427	0.991565	0.990168	0.987732	0.992378	0.993722	0.960652	0.988771	0.981049	0.982625	0.987731	0.990313	0.989584	0.989972	0.986395	0.990905	0.989019	0.987162	0.98452	0.990021	0.986663	0.906947	0.987927	0.989461	0.988878	0.992777	0.988433	0.981306
mlr_E03_B05_T10	0.982565	0.986057	0.913728	0.984308	0.993446	0.98371	0.981749	0.986388	0.986642	0.985211	0.98788	0.9859	0.986413	0.986792	0.986106	0.986329	0.991674	0.983373	0.983077	0.983539	0.984948	0.981617	0.983898	0.97998	0.985757	0.982944	0.983787	0.954257	0.980679	0.976726	0.980041	0.985829	0.98372	0.986613	0.986047	0.984907	0.985761	0.987431	0.984793	0.983066	0.982904	0.98391	0.912483	0.987822	0.98687	0.986912	0.983742	0.979817	0.994227
mlr_E03_B06_T01	0.985571	0.986649	0.908415	0.987191	0.976509	0.987642	0.986055	0.982726	0.983728	0.985638	0.967246	0.981238	0.980482	0.983169	0.981866	0.981844	0.973414	0.985289	0.98586	0.985313	0.980182	0.983554	0.988019	0.982069	0.981574	0.985978	0.986109	0.951568	0.981795	0.983057	0.987359	0.981704	0.986117	0.981833	0.98364	0.980473	0.984323	0.983201	0.981858	0.978752	0.987734	0.981289	0.894039	0.982898	0.984186	0.984707	0.988612	0.984218	0.977706
mlr_E03_B06_T02	0.980576	0.981864	0.91585	0.980294	0.976588	0.980728	0.980995	0.984463	0.98346	0.981649	0.967679	0.982522	0.984946	0.982933	0.983574	0.983782	0.974676	0.982882	0.98088	0.980256	0.980532	0.976404	0.98104	0.975799	0.983188	0.979165	0.979431	0.944749	0.9757	0.982821	0.9883	0.983649	0.981247	0.982448	0.984878	0.983486	0.980873	0.98452	0.983359	0.981557	0.985744	0.983512	0.892897	0.986017	0.984812	0.985709	0.982969	0.97999	0.977669
mlr_E03_B06_T03	0.991222	0.987156	0.913465	0.991115	0.981002	0.992074	0.991412	0.98872	0.990569	0.989295	0.9736	0.98808	0.986189	0.990236	0.988821	0.987712	0.980013	0.989429	0.991986	0.991178	0.986467	0.990096	0.991793	0.989917	0.988699	0.991938	0.993506	0.959591	0.988681	0.980899	0.983332	0.987802	0.990017	0.988397	0.990529	0.986673	0.990431	0.989072	0.987902	0.984761	0.990196	0.986844	0.900837	0.987756	0.989546	0.989569	0.993005	0.989619	0.982782
mlr_E03_B06_T04	0.983063	0.986459	0.925106	0.985584	0.979935	0.985395	0.983762	0.987825	0.987351	0.985817	0.971389	0.985577	0.984965	0.987616	0.986261	0.985883	0.978456	0.982883	0.983877	0.983636	0.985321	0.982372	0.985055	0.981418	0.986209	0.984851	0.984141	0.948402	0.980418	0.988146	0.990964	0.985849	0.983139	0.98701	0.987865	0.98528	0.983724	0.987885	0.984932	0.98391	0.984438	0.985789	0.903823	0.987193	0.987901	0.98878	0.986303	0.981934	0.980671
mlr_E03_B06_T05	0.990208	0.983777	0.916168	0.988613	0.977933	0.989388	0.990715	0.987223	0.987537	0.986167	0.970907	0.987878	0.985416	0.987949	0.988198	0.986943	0.979281	0.986891	0.991177	0.990481	0.983924	0.987593	0.988852	0.987709	0.987167	0.99001	0.991072	0.956014	0.98641	0.979718	0.983	0.986921	0.988096	0.985467	0.989879	0.985538	0.989842	0.986566	0.987242	0.984905	0.987532	0.985992	0.901501	0.985358	0.986946	0.986657	0.991457	0.988654	0.979508
mlr_E03_B06_T06	0.983	0.983901	0.918286	0.981634	0.977771	0.983183	0.984553	0.986999	0.985739	0.984145	0.971978	0.984256	0.98317	0.985145	0.985478	0.984746	0.978265	0.979494	0.983475	0.982221	0.985216	0.982515	0.982172	0.978255	0.985852	0.980313	0.982133	0.946171	0.979488	0.989438	0.990046	0.986154	0.979944	0.982856	0.987054	0.983586	0.98113	0.984481	0.989015	0.985583	0.981708	0.989567	0.895521	0.984205	0.987464	0.985566	0.984647	0.987791	0.979611
mlr_E03_B06_T07	0.988962	0.983716	0.905655	0.988001	0.977351	0.98998	0.989257	0.985776	0.98607	0.984736	0.969545	0.98688	0.986491	0.986522	0.986778	0.986923	0.976681	0.989679	0.989753	0.989429	0.982154	0.985939	0.989572	0.985814	0.985782	0.988957	0.989418	0.954916	0.986555	0.975721	0.980576	0.987165	0.9891	0.985322	0.987647	0.985993	0.989817	0.986446	0.987378	0.984377	0.991136	0.985613	0.890796	0.986684	0.986804	0.987594	0.991072	0.987622	0.979647
mlr_E03_B06_T08	0.990122	0.983792	0.906759	0.98824	0.977367	0.989008	0.989623	0.986949	0.986378	0.985395	0.9689	0.985454	0.984039	0.986288	0.98709	0.986616	0.978053	0.986948	0.990715	0.990004	0.983248	0.987343	0.989045	0.987097	0.986331	0.989394	0.990051	0.953951	0.986399	0.976398	0.981967	0.986353	0.987589	0.985109	0.988751	0.984641	0.988775	0.985536	0.986165	0.983871	0.988327	0.985309	0.891491	0.984818	0.986877	0.987422	0.992255	0.988605	0.97942
mlr_E03_B06_T09	0.968201	0.96554	0.881377	0.970262	0.956932	0.969784	0.968911	0.967825	0.968876	0.964998	0.967336	0.964338	0.963369	0.965523	0.96435	0.964544	0.956369	0.965921	0.967752	0.97075	0.965577	0.968414	0.967401	0.964603	0.966478	0.967109	0.967943	0.992461	0.963301	0.955938	0.958211	0.963098	0.968803	0.966696	0.964128	0.964372	0.965064	0.96353	0.962881	0.962088	0.966023	0.964698	0.890431	0.965796	0.967872	0.963801	0.968255	0.963478	0.955943
mlr_E03_B06_T10	0.991144	0.984219	0.911619	0.98968	0.979641	0.99071	0.990267	0.987985	0.986652	0.985538	0.971304	0.987429	0.98626	0.987408	0.987695	0.988254	0.980004	0.988464	0.991911	0.99098	0.983648	0.988157	0.989967	0.987273	0.987348	0.989497	0.990282	0.95425	0.986509	0.977162	0.982735	0.988491	0.989036	0.987045	0.988918	0.986279	0.989817	0.987454	0.986928	0.984662	0.989564	0.986721	0.896895	0.986263	0.98831	0.988158	0.992329	0.98854	0.981514
mlr_E04_B01_T01	0.900448	0.88424	0.951404	0.89558	0.894999	0.887348	0.893779	0.892488	0.887767	0.883266	0.895737	0.894759	0.895746	0.891621	0.893944	0.894414	0.901902	0.877031	0.900379	0.899059	0.897255	0.900513	0.894194	0.88506	0.894769	0.888414	0.895767	0.87953	0.891062	0.902962	0.897947	0.894991	0.887988	0.892743	0.892166	0.892002	0.898744	0.890761	0.881006	0.887179	0.873799	0.888202	0.957293	0.883477	0.887123	0.881131	0.88595	0.885307	0.88542
mlr_E04_B01_T02	0.889719	0.873566	0.939575	0.884768	0.88283	0.876714	0.881662	0.880449	0.876094	0.873199	0.885221	0.888077	0.888608	0.883049	0.886911	0.887078	0.892589	0.868476	0.892036	0.890211	0.887542	0.893163	0.882993	0.877667	0.885137	0.880238	0.88678	0.865481	0.885292	0.873229	0.867553	0.8896	0.880772	0.885788	0.882696	0.883797	0.891669	0.883335	0.872511	0.878901	0.861501	0.876171	0.945538	0.873849	0.876545	0.872321	0.875177	0.87335	0.87369
mlr_E04_B01_T03	0.860791	0.852485	0.703979	0.859116	0.866125	0.867356	0.86447	0.862243	0.861957	0.856635	0.861302	0.858147	0.845284	0.856297	0.853717	0.859706	0.857935	0.84676	0.861258	0.859413	0.849336	0.858343	0.859789	0.852081	0.85763	0.851869	0.854932	0.878069	0.854679	0.829563	0.839848	0.855397	0.850552	0.851519	0.852749	0.849672	0.85226	0.844883	0.855	0.854147	0.853998	0.857088	0.718075	0.846681	0.85779	0.851416	0.861029	0.855823	0.860378
mlr_E04_B01_T04	0.867379	0.850014	0.915725	0.86329	0.862376	0.856322	0.862622	0.860346	0.855043	0.849501	0.856906	0.862948	0.860451	0.858214	0.86095	0.86219	0.868477	0.838596	0.868286	0.865199	0.862528	0.867836	0.860929	0.85057	0.860443	0.852905	0.861689	0.838316	0.859071	0.869624	0.863732	0.863984	0.850795	0.858846	0.859089	0.8573	0.86429	0.855293	0.847988	0.854119	0.838318	0.85453	0.915905	0.847225	0.853792	0.846584	0.852999	0.852713	0.851285
mlr_E04_B01_T05	0.895942	0.879647	0.945274	0.891576	0.891006	0.883244	0.890077	0.888629	0.883373	0.879453	0.890262	0.890894	0.891299	0.887001	0.889964	0.89036	0.896774	0.871779	0.896052	0.894981	0.892352	0.896765	0.889033	0.880506	0.889207	0.883497	0.890762	0.873322	0.886907	0.897643	0.893011	0.891029	0.882685	0.888419	0.888006	0.887372	0.893591	0.885836	0.876917	0.883019	0.868762	0.883195	0.949617	0.878811	0.882613	0.876628	0.882137	0.880368	0.88027
mlr_E04_B01_T06	0.808974	0.789333	0.853419	0.803475	0.804659	0.797872	0.803784	0.802368	0.796322	0.79104	0.792299	0.804038	0.800084	0.799686	0.801379	0.805626	0.807579	0.775776	0.810644	0.805767	0.802751	0.809629	0.80298	0.789006	0.802214	0.790352	0.802284	0.774301	0.800911	0.809905	0.805674	0.804823	0.788973	0.798398	0.798886	0.796984	0.802777	0.793999	0.7883	0.794728	0.777541	0.796941	0.847425	0.785991	0.795191	0.78725	0.793509	0.793477	0.790549
mlr_E04_B01_T07	0.835086	0.830817	0.676663	0.833932	0.842123	0.844519	0.840945	0.836703	0.835542	0.836528	0.81798	0.830352	0.814812	0.829871	0.826004	0.832793	0.829696	0.815992	0.835809	0.830163	0.819217	0.829842	0.835491	0.822033	0.829149	0.821561	0.827498	0.809365	0.827233	0.82116	0.831754	0.827828	0.818504	0.820907	0.826742	0.82031	0.823252	0.81538	0.829016	0.825852	0.829888	0.832325	0.66976	0.817587	0.831275	0.824794	0.836775	0.832787	0.835642
mlr_E04_B01_T08	0.868357	0.851143	0.916597	0.863108	0.861445	0.855058	0.860859	0.859632	0.855157	0.851468	0.863646	0.866456	0.86533	0.861276	0.86417	0.865429	0.870358	0.843252	0.870382	0.868425	0.865752	0.872341	0.860504	0.855154	0.863518	0.856983	0.864594	0.851325	0.863941	0.850862	0.845413	0.867588	0.856262	0.863013	0.859903	0.861023	0.868106	0.859271	0.849585	0.856958	0.837777	0.854409	0.923627	0.850315	0.854318	0.848487	0.85196	0.851492	0.850575
mlr_E04_B01_T09	0.881721	0.877281	0.740383	0.880646	0.888134	0.88913	0.886628	0.88264	0.881133	0.882361	0.868345	0.877558	0.863868	0.876806	0.873376	0.879486	0.877952	0.864153	0.882635	0.877986	0.867496	0.877142	0.882269	0.869432	0.876909	0.869463	0.874373	0.85908	0.873465	0.870315	0.879672	0.87443	0.86705	0.868844	0.873897	0.867707	0.871594	0.864164	0.874826	0.872551	0.875628	0.879012	0.736549	0.865176	0.878223	0.871418	0.882478	0.878328	0.881755
mlr_E04_B01_T10	0.802807	0.782567	0.846036	0.798078	0.797367	0.79032	0.797133	0.797452	0.790907	0.783663	0.800267	0.796991	0.793392	0.79154	0.794137	0.797268	0.800063	0.768436	0.802408	0.800946	0.796807	0.803962	0.794072	0.781188	0.794912	0.783473	0.79291	0.812219	0.792252	0.801473	0.796846	0.79585	0.783241	0.791371	0.790501	0.790134	0.795087	0.785825	0.780028	0.788081	0.768423	0.788988	0.858123	0.779312	0.78791	0.777471	0.785028	0.783107	0.780375
mlr_E04_B02_T01	0.801082	0.788124	0.844495	0.796345	0.796014	0.791365	0.796122	0.793518	0.787037	0.789956	0.783447	0.796774	0.791442	0.79172	0.79397	0.796964	0.799727	0.76685	0.803543	0.79763	0.794189	0.802165	0.796376	0.782184	0.793663	0.783391	0.793138	0.760999	0.792898	0.801288	0.797544	0.798314	0.781136	0.790183	0.791061	0.788263	0.794864	0.786288	0.780353	0.787503	0.76933	0.788113	0.835324	0.777362	0.78692	0.778822	0.785905	0.785161	0.782992
mlr_E04_B02_T02	0.835449	0.816267	0.880265	0.831152	0.829763	0.822789	0.828729	0.829268	0.823737	0.816429	0.838985	0.8328	0.830884	0.826791	0.830364	0.83213	0.836228	0.807512	0.836725	0.836408	0.833211	0.839982	0.827249	0.819101	0.830853	0.821715	0.829674	0.850144	0.829155	0.820966	0.816017	0.832462	0.821936	0.829741	0.825207	0.826841	0.832545	0.824269	0.814752	0.823619	0.803048	0.822289	0.898857	0.816564	0.821695	0.813596	0.818591	0.815816	0.81568
mlr_E04_B02_T03	0.798541	0.774006	0.839428	0.791041	0.790824	0.784343	0.789064	0.788626	0.782231	0.776059	0.781198	0.794145	0.789838	0.787717	0.791294	0.794334	0.795267	0.765501	0.799042	0.79462	0.790507	0.799636	0.789586	0.778634	0.789681	0.780143	0.789551	0.763472	0.791703	0.7806	0.777769	0.795784	0.778367	0.788296	0.786219	0.786817	0.793041	0.783489	0.776923	0.784494	0.76407	0.78222	0.835843	0.774132	0.781643	0.775162	0.780469	0.780123	0.776463
mlr_E04_B02_T04	0.82992	0.821401	0.652033	0.829666	0.839561	0.841993	0.836492	0.831599	0.832396	0.826931	0.816324	0.824029	0.809139	0.825759	0.819917	0.826718	0.823436	0.816694	0.828318	0.824155	0.814057	0.823936	0.830694	0.819617	0.822393	0.820152	0.822823	0.809506	0.822495	0.815549	0.827086	0.8206	0.816034	0.816608	0.821632	0.815067	0.817877	0.811842	0.824935	0.819971	0.831055	0.82716	0.648878	0.815751	0.828491	0.824139	0.833717	0.829989	0.834167
mlr_E04_B02_T05	0.793056	0.771221	0.83567	0.787371	0.786948	0.781996	0.78644	0.785171	0.779267	0.773328	0.777807	0.790921	0.78568	0.785165	0.787857	0.791264	0.792259	0.761301	0.796133	0.791109	0.787253	0.795789	0.786577	0.776067	0.786688	0.777507	0.7869	0.760116	0.788641	0.778412	0.77347	0.791694	0.775121	0.78508	0.783295	0.782157	0.789718	0.779753	0.773328	0.780191	0.760208	0.779003	0.832526	0.769769	0.777673	0.77215	0.776908	0.77575	0.773328
mlr_E04_B02_T06	0.853287	0.843865	0.681822	0.852213	0.86013	0.863764	0.858988	0.854901	0.854491	0.849385	0.841357	0.850714	0.835937	0.849892	0.845849	0.852658	0.849347	0.84017	0.85464	0.849828	0.838611	0.849061	0.853605	0.845553	0.848872	0.845276	0.847515	0.834971	0.847974	0.827162	0.838747	0.847945	0.840399	0.842506	0.846723	0.840762	0.844166	0.836928	0.849626	0.846072	0.851433	0.85069	0.679775	0.838726	0.85086	0.847064	0.856514	0.852132	0.856651
mlr_E04_B02_T07	0.788829	0.76673	0.831805	0.783502	0.783722	0.778824	0.784298	0.781845	0.77467	0.767946	0.770788	0.783712	0.778545	0.77826	0.780529	0.784252	0.786426	0.753478	0.789841	0.784659	0.78036	0.788595	0.781615	0.767919	0.779516	0.770341	0.779907	0.752249	0.780226	0.787788	0.784305	0.785426	0.767085	0.776619	0.777719	0.774817	0.782233	0.772293	0.767445	0.774213	0.756685	0.775428	0.824646	0.764227	0.77398	0.765996	0.773073	0.772816	0.769832
mlr_E04_B02_T08	0.810223	0.789237	0.853698	0.805511	0.805861	0.799592	0.805813	0.803678	0.797274	0.791059	0.796188	0.805359	0.801128	0.800617	0.802749	0.806329	0.80779	0.776571	0.811046	0.806848	0.802986	0.810665	0.803286	0.789747	0.80153	0.791189	0.801521	0.783081	0.801851	0.810461	0.805319	0.806055	0.790221	0.798804	0.799442	0.797296	0.804631	0.794337	0.78957	0.795751	0.778812	0.796501	0.850839	0.786421	0.795643	0.786668	0.79432	0.793444	0.79059
mlr_E04_B02_T09	0.766804	0.746151	0.806736	0.762379	0.762301	0.757082	0.762924	0.761602	0.755779	0.747027	0.762564	0.761836	0.755659	0.756315	0.758416	0.762228	0.76405	0.729899	0.766962	0.764397	0.760664	0.768019	0.758769	0.744628	0.758653	0.746154	0.756677	0.775439	0.757483	0.765922	0.760347	0.761719	0.745623	0.755175	0.754349	0.75291	0.758623	0.748865	0.744625	0.751931	0.732132	0.753391	0.817151	0.741748	0.752522	0.740742	0.74912	0.747964	0.744683
mlr_E04_B02_T10	0.824829	0.815446	0.642239	0.823854	0.832376	0.836045	0.830954	0.827117	0.82681	0.821888	0.811396	0.822213	0.805917	0.82133	0.817373	0.824356	0.81988	0.811321	0.826236	0.821507	0.809375	0.820438	0.825274	0.816983	0.820184	0.815766	0.818235	0.806579	0.819649	0.79723	0.809172	0.818953	0.811733	0.813081	0.817512	0.811449	0.814611	0.807541	0.821712	0.817402	0.823901	0.822839	0.638559	0.809827	0.82263	0.819104	0.828498	0.824056	0.828058
mlr_E04_B03_T01	0.859216	0.841649	0.905981	0.854754	0.854125	0.847048	0.853958	0.853116	0.848279	0.841528	0.863327	0.854062	0.852627	0.849935	0.852014	0.852665	0.85918	0.832356	0.858224	0.85823	0.855619	0.860081	0.851092	0.841382	0.852038	0.844745	0.852941	0.872446	0.848857	0.859673	0.854289	0.852845	0.844527	0.850762	0.849025	0.849422	0.855017	0.846431	0.838137	0.845571	0.829336	0.846037	0.921869	0.840513	0.845299	0.836723	0.842393	0.840489	0.840718
mlr_E04_B03_T02	0.764953	0.744915	0.806823	0.760424	0.760796	0.754582	0.761325	0.760558	0.753829	0.746233	0.760867	0.760014	0.754675	0.754127	0.756543	0.760382	0.762269	0.727983	0.765547	0.763534	0.760138	0.767163	0.757384	0.742939	0.75791	0.744917	0.756235	0.774393	0.75594	0.763769	0.759084	0.75876	0.743799	0.753311	0.75226	0.75217	0.756371	0.746885	0.741722	0.750471	0.729825	0.75185	0.817047	0.740068	0.750424	0.739601	0.747394	0.744857	0.742969
mlr_E04_B03_T03	0.755504	0.733143	0.794717	0.750562	0.751566	0.745895	0.750943	0.749621	0.741865	0.736253	0.736594	0.750587	0.743673	0.745833	0.7474	0.75147	0.75172	0.717957	0.757083	0.752042	0.747603	0.756346	0.748603	0.733763	0.747043	0.734872	0.744633	0.721277	0.746764	0.754909	0.750717	0.751699	0.731926	0.742965	0.74407	0.741097	0.746701	0.737624	0.734168	0.740803	0.722147	0.742495	0.785958	0.729761	0.740919	0.73189	0.739659	0.738055	0.734617
mlr_E04_B03_T04	0.792782	0.770716	0.835441	0.787204	0.786168	0.779731	0.784834	0.785013	0.779068	0.772362	0.786479	0.790892	0.787514	0.784182	0.788013	0.790883	0.792358	0.762264	0.795658	0.792642	0.78817	0.797271	0.784119	0.77583	0.787326	0.777216	0.785193	0.784859	0.787559	0.770634	0.766057	0.792269	0.776947	0.785585	0.782112	0.782779	0.789114	0.780201	0.772502	0.780777	0.759306	0.778598	0.842694	0.771329	0.778408	0.770863	0.775322	0.772272	0.771442
mlr_E04_B03_T05	0.843896	0.833864	0.679817	0.843101	0.851745	0.853867	0.850447	0.846089	0.844368	0.83976	0.829704	0.838924	0.82378	0.838824	0.834805	0.841285	0.838276	0.82634	0.843735	0.83922	0.827665	0.837784	0.843939	0.831639	0.836976	0.831842	0.835448	0.822943	0.835475	0.829513	0.841009	0.835793	0.827096	0.829273	0.835549	0.828372	0.832007	0.824433	0.837888	0.834555	0.840882	0.841056	0.674778	0.827119	0.840779	0.834762	0.846421	0.841489	0.845155
mlr_E04_B03_T06	0.836182	0.825684	0.676914	0.835462	0.843849	0.846249	0.842954	0.838761	0.836602	0.831898	0.821517	0.831633	0.815374	0.830512	0.826817	0.833999	0.830671	0.817138	0.836957	0.832066	0.820239	0.831111	0.835924	0.824116	0.829373	0.823236	0.827496	0.816931	0.827844	0.822403	0.832932	0.828299	0.81884	0.821848	0.82801	0.820127	0.823609	0.816245	0.829481	0.826431	0.831198	0.833249	0.671774	0.818733	0.832976	0.82657	0.838224	0.833221	0.836422
mlr_E04_B03_T07	0.774303	0.753896	0.816017	0.768913	0.767932	0.762674	0.766906	0.766246	0.760191	0.756107	0.761366	0.773459	0.767897	0.766308	0.769861	0.773259	0.774005	0.741806	0.778218	0.773412	0.769497	0.778651	0.768209	0.757735	0.769754	0.759394	0.768029	0.747987	0.770584	0.75218	0.747976	0.7751	0.756411	0.766908	0.764341	0.764384	0.771035	0.761637	0.754814	0.762699	0.739983	0.760408	0.815171	0.751151	0.759836	0.752844	0.757594	0.755837	0.754579
mlr_E04_B03_T08	0.800752	0.790361	0.629468	0.799848	0.809705	0.812634	0.808588	0.80359	0.802651	0.797004	0.78318	0.796395	0.779382	0.795696	0.791536	0.799048	0.794073	0.781968	0.80108	0.795567	0.784212	0.795485	0.801548	0.788364	0.794268	0.787667	0.792581	0.778397	0.793579	0.786036	0.79742	0.793097	0.782944	0.785997	0.79247	0.785138	0.788416	0.780239	0.795347	0.791526	0.797549	0.798722	0.622303	0.783251	0.798332	0.791871	0.803588	0.799477	0.801978
mlr_E04_B03_T09	0.774256	0.754299	0.814866	0.769761	0.769186	0.764006	0.770853	0.768894	0.763603	0.755403	0.770496	0.76895	0.763721	0.763881	0.765903	0.768853	0.771035	0.737811	0.774265	0.77192	0.768692	0.775893	0.766365	0.753264	0.76669	0.75454	0.766234	0.783832	0.765119	0.773395	0.768079	0.768035	0.75301	0.763067	0.76186	0.761374	0.76594	0.75582	0.751257	0.75897	0.739541	0.760253	0.826231	0.749822	0.759542	0.748507	0.756467	0.754915	0.752753
mlr_E04_B03_T10	0.758797	0.739217	0.798821	0.753614	0.752106	0.746461	0.752692	0.751802	0.746534	0.740111	0.757954	0.757325	0.753174	0.749753	0.753359	0.757114	0.757988	0.726146	0.761093	0.758894	0.755241	0.76414	0.750801	0.740495	0.754015	0.742311	0.752123	0.770918	0.753985	0.734789	0.730331	0.758286	0.741892	0.752187	0.746877	0.74957	0.753911	0.745096	0.737749	0.747032	0.722289	0.744337	0.813457	0.736347	0.744549	0.734877	0.739946	0.737703	0.736725
mlr_E04_B04_T01	0.838773	0.819834	0.885066	0.834337	0.833902	0.826589	0.833404	0.832909	0.828243	0.819809	0.840073	0.833456	0.831466	0.82871	0.831199	0.833165	0.837708	0.808469	0.838181	0.837965	0.834933	0.839939	0.830075	0.819375	0.831398	0.822364	0.831057	0.851169	0.829359	0.839309	0.833584	0.832043	0.82212	0.828594	0.827716	0.82811	0.833321	0.82419	0.817232	0.82445	0.806966	0.825339	0.900564	0.818067	0.82476	0.815074	0.821411	0.819481	0.818539
mlr_E04_B04_T02	0.745195	0.723955	0.784177	0.74066	0.740141	0.735736	0.742819	0.740384	0.734721	0.725876	0.739671	0.740399	0.734063	0.73486	0.736467	0.74042	0.741514	0.706575	0.745652	0.742614	0.739624	0.746941	0.738066	0.723965	0.73787	0.725181	0.736432	0.753377	0.736137	0.744199	0.738742	0.73997	0.721819	0.733811	0.732847	0.732148	0.735865	0.726206	0.722437	0.730164	0.70886	0.73196	0.793051	0.719397	0.730337	0.718799	0.727653	0.725631	0.723501
mlr_E04_B04_T03	0.775125	0.754452	0.813225	0.77043	0.770778	0.764916	0.771009	0.769715	0.764063	0.755125	0.770456	0.769549	0.764286	0.764195	0.766057	0.769659	0.771349	0.738408	0.774613	0.772222	0.769741	0.776	0.768626	0.753801	0.766808	0.755371	0.765699	0.784233	0.765719	0.773507	0.768506	0.769032	0.754344	0.76409	0.762122	0.761694	0.766743	0.756973	0.752886	0.760186	0.740575	0.7615	0.824968	0.750462	0.760134	0.748774	0.75756	0.755486	0.753681
mlr_E04_B04_T04	0.777988	0.770116	0.594294	0.77829	0.786819	0.790301	0.784084	0.7815	0.782829	0.776037	0.775211	0.776559	0.759007	0.77549	0.770365	0.777773	0.772317	0.763143	0.778757	0.775323	0.765192	0.776872	0.779074	0.770057	0.77479	0.769794	0.77225	0.794927	0.774473	0.746417	0.756634	0.771891	0.766081	0.768171	0.769147	0.764478	0.766857	0.760896	0.773501	0.771632	0.774667	0.775889	0.605695	0.763659	0.777618	0.770656	0.780028	0.773653	0.779874
mlr_E04_B04_T05	0.758675	0.735104	0.796682	0.753825	0.754212	0.749113	0.754998	0.752388	0.745774	0.73762	0.74467	0.753572	0.747414	0.74878	0.750571	0.7538	0.754531	0.720996	0.759133	0.754667	0.749956	0.758412	0.751036	0.736099	0.749642	0.738169	0.747179	0.739526	0.749463	0.757022	0.752996	0.754408	0.73602	0.74554	0.746538	0.744134	0.750374	0.740059	0.736905	0.743071	0.725698	0.745157	0.795563	0.732604	0.743721	0.733734	0.741726	0.740354	0.737615
mlr_E04_B04_T06	0.875197	0.866137	0.704309	0.875146	0.884068	0.886168	0.882735	0.878351	0.877487	0.871963	0.864817	0.870813	0.856539	0.871213	0.866709	0.872668	0.871062	0.862079	0.875401	0.871864	0.860262	0.869509	0.87533	0.8664	0.869327	0.866096	0.868666	0.859461	0.867453	0.861742	0.872908	0.866864	0.861889	0.862335	0.868873	0.861252	0.865057	0.858142	0.871044	0.866754	0.875244	0.873498	0.703099	0.861748	0.87381	0.868698	0.879442	0.874816	0.87938
mlr_E04_B04_T07	0.762936	0.740637	0.803387	0.75769	0.757396	0.752605	0.757035	0.755166	0.748745	0.743186	0.747307	0.760888	0.754894	0.754772	0.757523	0.761032	0.761742	0.729087	0.766228	0.760781	0.755924	0.766067	0.756494	0.745153	0.755931	0.746367	0.754794	0.732098	0.758389	0.74608	0.74128	0.763403	0.743992	0.754347	0.753034	0.750635	0.758695	0.748762	0.743547	0.750682	0.729633	0.749235	0.799249	0.739158	0.748594	0.741254	0.746925	0.744903	0.742596
mlr_E04_B04_T08	0.827355	0.81746	0.648023	0.82681	0.836507	0.839062	0.835332	0.830767	0.830139	0.823964	0.81299	0.822475	0.806779	0.822467	0.818054	0.82516	0.821001	0.811299	0.827086	0.8226	0.811008	0.820892	0.82856	0.81565	0.820879	0.816065	0.819843	0.811124	0.819982	0.811989	0.824154	0.8188	0.810709	0.81245	0.819593	0.812224	0.81557	0.807658	0.823124	0.818964	0.826628	0.82527	0.643432	0.811546	0.825351	0.81943	0.831416	0.826395	0.830027
mlr_E04_B04_T09	0.757038	0.735198	0.794612	0.753098	0.75387	0.747434	0.753615	0.751764	0.745979	0.736339	0.752161	0.752381	0.747474	0.746551	0.748553	0.752462	0.753251	0.720891	0.756758	0.754205	0.750375	0.758201	0.748956	0.734683	0.748641	0.737544	0.746348	0.765557	0.748105	0.755827	0.751239	0.7522	0.73652	0.744497	0.743917	0.743551	0.74887	0.738673	0.734831	0.742722	0.724763	0.744008	0.80536	0.732741	0.743723	0.731643	0.739259	0.73698	0.735195
mlr_E04_B04_T10	0.871664	0.852865	0.920775	0.86712	0.866817	0.86021	0.866858	0.864626	0.859573	0.853128	0.863942	0.866245	0.864712	0.862685	0.864908	0.86579	0.871809	0.8432	0.871877	0.869818	0.866604	0.87251	0.864903	0.855011	0.863935	0.858233	0.865218	0.849348	0.863041	0.8733	0.867791	0.86786	0.855884	0.862525	0.862842	0.860667	0.868326	0.859786	0.852316	0.858509	0.842645	0.858736	0.92337	0.851881	0.858315	0.850743	0.856584	0.85507	0.855155
mlr_E04_B05_T01	0.840103	0.830101	0.685865	0.839511	0.847558	0.84842	0.846351	0.843359	0.842193	0.834796	0.836647	0.834746	0.820447	0.834229	0.830038	0.837054	0.834541	0.821175	0.839143	0.837152	0.826503	0.835471	0.838668	0.826727	0.833738	0.82715	0.830972	0.853776	0.831097	0.825619	0.835487	0.830059	0.824192	0.82616	0.830112	0.825277	0.827137	0.819552	0.831451	0.829746	0.832874	0.836376	0.695123	0.822925	0.836252	0.828526	0.839516	0.834911	0.838334
mlr_E04_B05_T02	0.810161	0.806907	0.642326	0.809876	0.818273	0.821654	0.817579	0.812781	0.811727	0.813274	0.794972	0.806908	0.790012	0.806186	0.801699	0.808696	0.804389	0.792224	0.811226	0.805994	0.794376	0.805287	0.811337	0.798967	0.804264	0.798981	0.801767	0.789539	0.803107	0.796486	0.807206	0.802648	0.794198	0.796284	0.802237	0.794986	0.79771	0.790136	0.805107	0.80137	0.807011	0.807998	0.635939	0.793308	0.80766	0.801989	0.812802	0.807498	0.811883
mlr_E04_B05_T03	0.815689	0.795201	0.857688	0.811036	0.81006	0.804495	0.810674	0.809713	0.804268	0.79629	0.814917	0.810118	0.805786	0.804583	0.807364	0.808757	0.813096	0.781088	0.814353	0.813489	0.809985	0.816184	0.807603	0.794776	0.807524	0.797726	0.806285	0.826317	0.804987	0.814199	0.809522	0.808918	0.79544	0.804854	0.803206	0.80296	0.808143	0.799005	0.793066	0.801096	0.781638	0.801465	0.870632	0.792339	0.800535	0.790168	0.797464	0.795327	0.794689
mlr_E04_B05_T04	0.909525	0.900475	0.763205	0.90899	0.916674	0.917569	0.915956	0.911199	0.910524	0.905002	0.901876	0.904743	0.892348	0.90453	0.901053	0.906425	0.90649	0.896489	0.909189	0.906412	0.895955	0.904124	0.909915	0.900098	0.904085	0.901162	0.903954	0.89675	0.90096	0.899073	0.907337	0.901438	0.89726	0.897836	0.902955	0.896003	0.900687	0.893954	0.904022	0.900246	0.906817	0.90696	0.764727	0.895845	0.907144	0.902002	0.911449	0.907407	0.912223
mlr_E04_B05_T05	0.762762	0.741464	0.80328	0.757334	0.757905	0.752653	0.758777	0.756066	0.749389	0.743941	0.746147	0.757039	0.751157	0.752127	0.754152	0.757659	0.759824	0.726284	0.763624	0.759207	0.755157	0.763738	0.755754	0.742091	0.753948	0.742881	0.753338	0.733425	0.75379	0.761759	0.757703	0.758616	0.740135	0.750335	0.751149	0.748075	0.754257	0.745129	0.740589	0.747796	0.729776	0.748712	0.798753	0.737769	0.748231	0.73904	0.746604	0.745642	0.742708
mlr_E04_B05_T06	0.822974	0.814583	0.654635	0.8239	0.833135	0.835462	0.830319	0.825691	0.826683	0.820353	0.811311	0.818121	0.802215	0.819366	0.812993	0.820858	0.816962	0.80577	0.82264	0.817858	0.80824	0.818565	0.825575	0.811596	0.817016	0.811985	0.816379	0.812059	0.816681	0.810375	0.81986	0.814759	0.806819	0.809814	0.813882	0.807348	0.81052	0.804061	0.816804	0.813555	0.820789	0.82085	0.653606	0.807233	0.822425	0.814322	0.825604	0.82036	0.825967
mlr_E04_B05_T07	0.903472	0.89206	0.768286	0.901895	0.908022	0.909019	0.906255	0.902789	0.902123	0.897304	0.896328	0.900496	0.888393	0.899253	0.896779	0.901473	0.900702	0.888984	0.904371	0.901362	0.891054	0.900689	0.902201	0.894472	0.898612	0.89523	0.897714	0.892424	0.897649	0.877203	0.88474	0.898133	0.891793	0.893972	0.8962	0.89154	0.896423	0.889143	0.896953	0.895401	0.896201	0.898582	0.772021	0.889109	0.898947	0.894343	0.902851	0.897367	0.902828
mlr_E04_B05_T08	0.807593	0.785208	0.85071	0.802037	0.803034	0.796595	0.802759	0.800613	0.794543	0.788247	0.792685	0.802263	0.797667	0.797731	0.799879	0.803171	0.805192	0.772701	0.808569	0.804453	0.800541	0.808609	0.801466	0.787666	0.800374	0.789968	0.799139	0.779453	0.798253	0.808363	0.804466	0.80293	0.785766	0.796263	0.796893	0.794532	0.800754	0.79153	0.78655	0.7934	0.774905	0.795539	0.846955	0.783912	0.794366	0.784226	0.791778	0.789575	0.788517
mlr_E04_B05_T09	0.873447	0.863866	0.726953	0.873151	0.880283	0.881117	0.879327	0.876216	0.87547	0.868199	0.872031	0.868291	0.855032	0.867635	0.864337	0.8697	0.868732	0.856389	0.872241	0.870856	0.860515	0.869266	0.871841	0.860933	0.867341	0.862253	0.866314	0.889058	0.864106	0.860527	0.869245	0.863864	0.859265	0.860405	0.864472	0.859656	0.862612	0.854782	0.865603	0.863555	0.866806	0.869847	0.738623	0.8578	0.869959	0.862282	0.87302	0.867706	0.872034
mlr_E04_B05_T10	0.742769	0.720846	0.781514	0.736919	0.735508	0.731292	0.735279	0.734971	0.729232	0.724141	0.729531	0.741688	0.735251	0.734698	0.737817	0.741713	0.740789	0.707812	0.746215	0.741643	0.736873	0.747105	0.735768	0.725386	0.737648	0.726289	0.73539	0.723889	0.739421	0.718793	0.714812	0.74302	0.723016	0.734774	0.731587	0.732211	0.737659	0.727967	0.722511	0.730822	0.70664	0.728062	0.782091	0.718064	0.727492	0.71955	0.725062	0.722938	0.720586
mlr_E04_B06_T01	0.819474	0.809412	0.645336	0.819004	0.828192	0.830781	0.82759	0.822695	0.821631	0.815918	0.804582	0.814834	0.798097	0.814734	0.809832	0.817145	0.813689	0.802733	0.819418	0.814883	0.802615	0.813246	0.819535	0.808584	0.812319	0.807891	0.81095	0.800252	0.81117	0.805219	0.815911	0.811374	0.80333	0.805037	0.811979	0.803152	0.80723	0.799866	0.814713	0.810215	0.817732	0.817217	0.639908	0.803092	0.817049	0.811257	0.82251	0.818139	0.821954
mlr_E04_B06_T02	0.733165	0.709047	0.77243	0.727891	0.728111	0.722783	0.728484	0.726717	0.719587	0.712024	0.715773	0.727407	0.72041	0.721854	0.723866	0.728054	0.728505	0.693596	0.734025	0.72888	0.723934	0.734324	0.725396	0.710424	0.72347	0.711124	0.721803	0.708861	0.723757	0.730573	0.727541	0.727872	0.708604	0.71902	0.719691	0.716958	0.723148	0.713553	0.709975	0.717608	0.698304	0.718494	0.767559	0.705756	0.717673	0.707725	0.716025	0.714197	0.710162
mlr_E04_B06_T03	0.87586	0.86484	0.717277	0.874595	0.882333	0.883457	0.87994	0.876361	0.875404	0.870672	0.86723	0.872382	0.859379	0.871202	0.868226	0.874581	0.871447	0.862421	0.875818	0.8728	0.861404	0.871658	0.874824	0.866864	0.86993	0.867424	0.868987	0.863581	0.869474	0.849254	0.85961	0.869789	0.863131	0.865566	0.868561	0.862509	0.867122	0.859997	0.87074	0.868307	0.872558	0.871758	0.718165	0.862226	0.87252	0.868115	0.876691	0.871336	0.87663
mlr_E04_B06_T04	0.815118	0.79315	0.858066	0.810257	0.811031	0.804578	0.810428	0.808195	0.801977	0.795233	0.801261	0.809496	0.805166	0.805123	0.807089	0.810226	0.813272	0.781679	0.815509	0.811602	0.807435	0.815725	0.807725	0.794791	0.805899	0.796951	0.806379	0.787219	0.806392	0.815158	0.810422	0.810696	0.79457	0.803894	0.804336	0.801237	0.809041	0.799492	0.793948	0.800512	0.783983	0.801408	0.855246	0.791879	0.800505	0.791929	0.799425	0.797339	0.795409
mlr_E04_B06_T05	0.798932	0.787937	0.611442	0.798256	0.808653	0.812203	0.807798	0.802855	0.801625	0.795467	0.78349	0.794147	0.776451	0.794568	0.78982	0.797075	0.792377	0.781697	0.799014	0.794216	0.781461	0.792841	0.799315	0.787825	0.791862	0.787416	0.790811	0.780646	0.790711	0.783136	0.795576	0.790777	0.78212	0.78421	0.791211	0.782711	0.786101	0.77855	0.795569	0.790169	0.798145	0.797776	0.605199	0.782548	0.798023	0.791815	0.803757	0.798584	0.802059
mlr_E04_B06_T06	0.773148	0.749787	0.811885	0.768837	0.769261	0.764434	0.769946	0.767192	0.760371	0.753253	0.7563	0.76799	0.762206	0.763424	0.765838	0.768769	0.770236	0.736925	0.774525	0.769878	0.765035	0.774295	0.766814	0.752387	0.764562	0.753829	0.764138	0.742566	0.764647	0.772563	0.768626	0.769891	0.750422	0.761418	0.762378	0.758929	0.765849	0.756056	0.752576	0.759042	0.740833	0.760194	0.806093	0.748252	0.759706	0.74978	0.758156	0.756339	0.753637
mlr_E04_B06_T07	0.785031	0.760934	0.827501	0.780085	0.779764	0.774475	0.780691	0.778778	0.772313	0.764444	0.772051	0.778991	0.773517	0.774337	0.776261	0.779665	0.781881	0.747909	0.785791	0.781791	0.776852	0.785402	0.777374	0.764024	0.775421	0.765293	0.775345	0.766847	0.775558	0.784425	0.779224	0.780101	0.762326	0.77271	0.773386	0.770133	0.777199	0.767643	0.763244	0.769932	0.751098	0.770778	0.826987	0.759789	0.770019	0.760077	0.768264	0.766695	0.763797
mlr_E04_B06_T08	0.719368	0.695628	0.753771	0.714407	0.714861	0.709417	0.715263	0.714166	0.708381	0.698153	0.710738	0.713707	0.706668	0.707906	0.709463	0.714145	0.713882	0.679324	0.719045	0.71575	0.711808	0.720055	0.712295	0.695175	0.710787	0.697115	0.708011	0.725964	0.710162	0.716625	0.712353	0.713212	0.694932	0.70622	0.70581	0.705121	0.709141	0.69901	0.696503	0.704516	0.68372	0.706155	0.760352	0.69267	0.704047	0.692639	0.700838	0.699339	0.696183
mlr_E04_B06_T09	0.710942	0.687748	0.747671	0.706287	0.706645	0.70183	0.709161	0.706283	0.69973	0.690756	0.70355	0.705435	0.697673	0.700113	0.701954	0.706407	0.707081	0.670624	0.711647	0.70807	0.703523	0.71259	0.70275	0.687755	0.702372	0.68963	0.70135	0.717355	0.701099	0.709157	0.704233	0.705612	0.686311	0.698549	0.69773	0.695406	0.700951	0.69021	0.687809	0.695427	0.67431	0.697347	0.754901	0.683874	0.69655	0.684018	0.693114	0.6911	0.687481
mlr_E04_B06_T10	0.818979	0.807044	0.647859	0.817468	0.825343	0.828534	0.824249	0.820389	0.819922	0.813952	0.805027	0.815841	0.799525	0.81505	0.811245	0.818023	0.813655	0.802263	0.819794	0.815241	0.803362	0.81509	0.818578	0.80938	0.813472	0.809406	0.812102	0.801803	0.81382	0.790236	0.801423	0.812727	0.803509	0.806662	0.810702	0.804705	0.808156	0.800666	0.814079	0.810727	0.814146	0.815343	0.645544	0.802299	0.815924	0.810736	0.820752	0.815609	0.819522
mlr_E05_B01_T01	0.751354	0.729404	0.79031	0.745949	0.7461	0.740663	0.746895	0.745947	0.739931	0.731952	0.745159	0.746133	0.739291	0.740444	0.742215	0.745964	0.747679	0.712165	0.750967	0.74833	0.744133	0.752632	0.742892	0.728521	0.743035	0.730591	0.740837	0.759045	0.741212	0.749179	0.744726	0.745485	0.727832	0.73869	0.738307	0.736795	0.742173	0.731929	0.72853	0.736187	0.714395	0.73743	0.798915	0.725005	0.736448	0.724248	0.732957	0.730994	0.728013
mlr_E05_B01_T02	0.834572	0.813952	0.881072	0.829899	0.829532	0.823617	0.830589	0.828292	0.822994	0.815386	0.823815	0.82969	0.826088	0.825222	0.82742	0.829349	0.83295	0.802303	0.835339	0.832428	0.82914	0.835696	0.828248	0.816813	0.827386	0.818163	0.828621	0.814392	0.826501	0.835302	0.830471	0.829733	0.815182	0.824353	0.824554	0.823163	0.82902	0.820343	0.813527	0.820356	0.80304	0.821542	0.882561	0.812501	0.820322	0.812079	0.818743	0.816767	0.816461
mlr_E05_B01_T03	0.817535	0.797402	0.860791	0.812327	0.812556	0.806945	0.812715	0.81013	0.80439	0.79903	0.803609	0.812125	0.807697	0.807525	0.810068	0.812015	0.814831	0.783491	0.817958	0.814233	0.81059	0.818203	0.810698	0.797353	0.808961	0.799607	0.809308	0.78938	0.8089	0.817645	0.812748	0.813426	0.796632	0.805942	0.806368	0.804712	0.810869	0.801371	0.796118	0.802562	0.785123	0.803448	0.858369	0.793837	0.803027	0.794138	0.801205	0.800167	0.798134
mlr_E05_B01_T04	0.721117	0.699559	0.756548	0.715867	0.716412	0.711722	0.716682	0.715431	0.709538	0.701561	0.713871	0.714947	0.707807	0.710174	0.71085	0.715294	0.716834	0.680356	0.720863	0.717048	0.713837	0.722544	0.713815	0.697534	0.712094	0.699313	0.709795	0.727126	0.71084	0.718534	0.714076	0.716089	0.69651	0.708675	0.706702	0.706465	0.709583	0.701126	0.697268	0.70573	0.684174	0.707469	0.763131	0.69404	0.706504	0.694173	0.702336	0.700483	0.69835
mlr_E05_B01_T05	0.730483	0.707965	0.768439	0.724856	0.725127	0.72001	0.726061	0.725443	0.719415	0.710956	0.722642	0.724959	0.717641	0.718728	0.721263	0.725168	0.726351	0.689368	0.730579	0.727373	0.723282	0.731636	0.722231	0.707146	0.722091	0.709048	0.719391	0.736695	0.720525	0.728234	0.72409	0.724741	0.705422	0.717282	0.717117	0.71531	0.72002	0.710122	0.707384	0.715539	0.693099	0.716567	0.775113	0.703292	0.715356	0.702926	0.71187	0.709341	0.70714
mlr_E05_B01_T06	0.695282	0.672754	0.728871	0.690306	0.69048	0.686413	0.69252	0.690329	0.683793	0.675639	0.686676	0.690239	0.681921	0.684283	0.686153	0.690405	0.690336	0.653648	0.695401	0.69189	0.687545	0.697028	0.687484	0.672051	0.687207	0.673516	0.683575	0.701008	0.685616	0.692611	0.688433	0.690721	0.669803	0.682451	0.681675	0.679838	0.684537	0.674105	0.672371	0.680742	0.658101	0.681715	0.735557	0.667538	0.680728	0.667659	0.676835	0.675397	0.671694
mlr_E05_B01_T07	0.833051	0.814588	0.87728	0.828104	0.826531	0.820266	0.824804	0.824468	0.81965	0.816058	0.825976	0.831801	0.829431	0.826158	0.829385	0.831087	0.833776	0.805091	0.835867	0.832768	0.829911	0.837454	0.826698	0.818775	0.828616	0.821049	0.828547	0.814892	0.829525	0.810934	0.805591	0.833047	0.819191	0.827858	0.824096	0.825523	0.832112	0.823431	0.814084	0.822267	0.801067	0.819005	0.882516	0.81363	0.818993	0.812336	0.816724	0.814292	0.814567
mlr_E05_B01_T08	0.84799	0.830198	0.893306	0.84548	0.844121	0.838695	0.84255	0.840911	0.837607	0.831237	0.839381	0.842447	0.839635	0.840206	0.840737	0.841387	0.846098	0.818826	0.847977	0.845435	0.843803	0.850435	0.84306	0.830601	0.839891	0.834191	0.842708	0.827119	0.841124	0.849785	0.84375	0.842998	0.831411	0.83915	0.837451	0.836003	0.842791	0.835937	0.82744	0.833277	0.819308	0.834389	0.896835	0.828074	0.835363	0.827438	0.833068	0.829872	0.831703
mlr_E05_B01_T09	0.722084	0.700794	0.757424	0.717522	0.717004	0.712789	0.71789	0.717208	0.711059	0.703648	0.714502	0.716591	0.70895	0.711296	0.713141	0.716937	0.717546	0.681054	0.722384	0.719368	0.715469	0.723622	0.714527	0.698697	0.714126	0.70106	0.71142	0.728815	0.712732	0.720231	0.715658	0.716403	0.697064	0.709801	0.70898	0.707343	0.711858	0.701817	0.699751	0.707298	0.684793	0.708954	0.764627	0.695189	0.707238	0.695129	0.704378	0.701615	0.698661
mlr_E05_B01_T10	0.850099	0.833026	0.896543	0.845909	0.845085	0.837937	0.844205	0.843863	0.839479	0.832375	0.853302	0.844424	0.842772	0.83975	0.841726	0.843519	0.849467	0.820457	0.849202	0.848869	0.847142	0.851664	0.842205	0.831639	0.843121	0.835244	0.843163	0.863462	0.8398	0.850234	0.844661	0.844044	0.833717	0.841344	0.838917	0.839549	0.844158	0.836814	0.828252	0.836421	0.817888	0.836407	0.912695	0.830359	0.837093	0.826903	0.833191	0.830786	0.831593
mlr_E05_B02_T01	0.8233	0.8013	0.864945	0.818918	0.818691	0.812443	0.816911	0.815178	0.811724	0.803236	0.815748	0.81989	0.815861	0.816171	0.816947	0.81858	0.822744	0.79368	0.824563	0.820972	0.819868	0.827914	0.818669	0.808331	0.816879	0.81007	0.818179	0.805638	0.819194	0.808691	0.802757	0.821878	0.806906	0.817491	0.813094	0.812478	0.819613	0.812592	0.803058	0.810696	0.792087	0.808995	0.870602	0.80315	0.810326	0.80277	0.807203	0.805675	0.806552
mlr_E05_B02_T02	0.736897	0.724135	0.774398	0.733455	0.731728	0.727172	0.730023	0.729019	0.725077	0.727417	0.723079	0.734368	0.727284	0.729835	0.730117	0.734259	0.734053	0.700296	0.740116	0.733613	0.732118	0.742589	0.732684	0.720712	0.731016	0.720569	0.730832	0.714114	0.733753	0.723137	0.716215	0.736113	0.717468	0.729518	0.725733	0.723495	0.730116	0.722466	0.715845	0.72397	0.702709	0.722682	0.77432	0.712827	0.723351	0.713781	0.720038	0.717489	0.717552
mlr_E05_B02_T03	0.767859	0.745302	0.806642	0.762593	0.761875	0.756781	0.762326	0.761999	0.756621	0.74645	0.765606	0.76489	0.759059	0.758217	0.760671	0.764237	0.766302	0.731804	0.769014	0.766821	0.76321	0.771397	0.760032	0.749438	0.761796	0.750586	0.759475	0.779558	0.761758	0.752398	0.747124	0.765211	0.748133	0.759092	0.756212	0.755966	0.76169	0.752195	0.745868	0.755157	0.731819	0.753418	0.81956	0.743887	0.75347	0.742849	0.749319	0.747658	0.74645
mlr_E05_B02_T04	0.827193	0.807798	0.872197	0.824499	0.824364	0.816976	0.822281	0.821382	0.817971	0.80931	0.829697	0.821376	0.819681	0.818832	0.819558	0.820852	0.825573	0.798794	0.826362	0.826023	0.824559	0.830475	0.820486	0.810678	0.819055	0.813434	0.821299	0.840325	0.818423	0.829199	0.821973	0.820525	0.812493	0.819575	0.816801	0.81574	0.822291	0.815071	0.806114	0.813365	0.798007	0.814407	0.88874	0.809554	0.815534	0.806022	0.811328	0.80784	0.809315
mlr_E05_B02_T05	0.810291	0.799627	0.62336	0.809818	0.819694	0.823974	0.819416	0.814054	0.813931	0.806056	0.795239	0.805648	0.788515	0.805806	0.800475	0.808141	0.804249	0.794428	0.81046	0.805393	0.793527	0.803619	0.811392	0.800356	0.803901	0.799562	0.802424	0.792206	0.802881	0.794929	0.807043	0.802538	0.793998	0.795953	0.802697	0.794691	0.797985	0.790478	0.806746	0.802206	0.810774	0.809225	0.618198	0.794338	0.809316	0.803434	0.814922	0.811288	0.815102
mlr_E05_B02_T06	0.802893	0.778723	0.847012	0.798035	0.797453	0.791887	0.797288	0.795493	0.788658	0.781945	0.790881	0.800147	0.796416	0.794881	0.797797	0.800206	0.802655	0.770944	0.805759	0.801616	0.796659	0.806439	0.795438	0.787127	0.795534	0.788125	0.795534	0.775367	0.797344	0.788719	0.783799	0.802973	0.785108	0.794912	0.793705	0.791297	0.799463	0.790214	0.783243	0.79045	0.770926	0.788894	0.845956	0.781294	0.789646	0.781891	0.787524	0.785163	0.784043
mlr_E05_B02_T07	0.839526	0.817965	0.883744	0.834975	0.833146	0.827703	0.832703	0.832483	0.827164	0.819218	0.84379	0.836291	0.83412	0.830598	0.833632	0.835888	0.839531	0.812164	0.840135	0.839766	0.836081	0.842943	0.831455	0.823992	0.834348	0.826949	0.832934	0.853517	0.832041	0.826489	0.821206	0.836433	0.825005	0.833305	0.829194	0.829989	0.836363	0.828033	0.81882	0.827179	0.807214	0.826357	0.9016	0.820634	0.827009	0.817578	0.822405	0.81932	0.819439
mlr_E05_B02_T08	0.858282	0.837149	0.905161	0.852867	0.851943	0.845513	0.851885	0.849791	0.845702	0.838594	0.851781	0.854888	0.853468	0.850025	0.853077	0.854167	0.858616	0.830673	0.859917	0.857603	0.854822	0.861534	0.851482	0.844381	0.852777	0.846615	0.854653	0.84034	0.853066	0.844389	0.83927	0.855847	0.843512	0.851707	0.84924	0.849595	0.85636	0.847938	0.8388	0.846533	0.827485	0.844158	0.91172	0.83938	0.844679	0.838308	0.842398	0.840613	0.840746
mlr_E05_B02_T09	0.763929	0.742221	0.804106	0.761338	0.761259	0.756214	0.759684	0.759066	0.75552	0.743796	0.761398	0.758117	0.752894	0.755018	0.75445	0.758165	0.76052	0.728085	0.764138	0.76154	0.761333	0.767096	0.759404	0.745566	0.756355	0.74594	0.756018	0.775146	0.755831	0.764598	0.757434	0.757766	0.744406	0.755621	0.751242	0.750493	0.755563	0.747663	0.741442	0.74875	0.730754	0.750729	0.817195	0.741029	0.751356	0.739745	0.748258	0.745504	0.745021
mlr_E05_B02_T10	0.792092	0.76978	0.835396	0.787407	0.786016	0.780489	0.786224	0.785775	0.780694	0.771004	0.792115	0.789338	0.784946	0.783282	0.785843	0.78885	0.790833	0.759539	0.793757	0.791621	0.788475	0.796345	0.784666	0.775166	0.786628	0.776352	0.784679	0.805163	0.786081	0.776904	0.771353	0.78949	0.775161	0.785219	0.781549	0.78204	0.787801	0.778464	0.771374	0.779729	0.757437	0.778481	0.850228	0.7704	0.777927	0.768737	0.774163	0.772446	0.771436
mlr_E05_B03_T01	0.823726	0.805121	0.869111	0.819836	0.819166	0.81199	0.817771	0.817797	0.812706	0.805217	0.824414	0.818201	0.81537	0.813438	0.815769	0.81771	0.821905	0.792729	0.822648	0.822293	0.819973	0.825181	0.815994	0.802932	0.816319	0.806601	0.815186	0.835026	0.813782	0.823251	0.818652	0.817779	0.806047	0.814274	0.811577	0.812877	0.817192	0.80886	0.801593	0.809967	0.791485	0.810245	0.883668	0.802784	0.809926	0.799966	0.806029	0.803696	0.803646
mlr_E05_B03_T02	0.874628	0.857486	0.922231	0.870808	0.869759	0.863847	0.870288	0.86783	0.863451	0.856901	0.869757	0.87023	0.86864	0.865955	0.868144	0.868449	0.875311	0.84741	0.874583	0.873099	0.870638	0.875622	0.867944	0.85752	0.867702	0.861454	0.869067	0.859505	0.866024	0.876549	0.871104	0.870889	0.859572	0.865895	0.865562	0.864992	0.871492	0.863166	0.855168	0.861468	0.846158	0.861567	0.92825	0.855802	0.862371	0.853707	0.859556	0.858553	0.858997
mlr_E05_B03_T03	0.830842	0.811602	0.875753	0.826223	0.825753	0.818641	0.82509	0.825152	0.819818	0.812345	0.831487	0.824971	0.822239	0.820407	0.822592	0.824497	0.829101	0.798613	0.829897	0.829626	0.826869	0.832656	0.82269	0.811956	0.823747	0.814258	0.822856	0.842838	0.820247	0.830283	0.825438	0.824092	0.812727	0.82167	0.819139	0.8195	0.823802	0.815941	0.808554	0.816903	0.797771	0.817715	0.890714	0.809526	0.816625	0.806695	0.813337	0.810747	0.81076
mlr_E05_B03_T04	0.842082	0.831746	0.696981	0.840964	0.848387	0.851009	0.848042	0.843967	0.842802	0.837524	0.827534	0.837761	0.823048	0.836994	0.833411	0.83931	0.837141	0.823254	0.842718	0.838172	0.827621	0.837462	0.841814	0.83106	0.836181	0.830291	0.835174	0.822101	0.834472	0.830059	0.839227	0.834439	0.825517	0.828486	0.834002	0.827857	0.830721	0.823381	0.835238	0.832265	0.836374	0.838691	0.692723	0.825167	0.838164	0.832096	0.843298	0.839011	0.842271
mlr_E05_B03_T05	0.874545	0.863473	0.756144	0.87286	0.878987	0.879984	0.878573	0.874848	0.873729	0.868125	0.86516	0.869353	0.856747	0.868005	0.865484	0.870421	0.869775	0.8555	0.874207	0.871124	0.861984	0.870453	0.872635	0.860741	0.868065	0.862134	0.867207	0.866403	0.865771	0.864294	0.870805	0.866177	0.858961	0.861365	0.865466	0.860991	0.864022	0.856429	0.865047	0.863563	0.865475	0.869547	0.757839	0.857683	0.868968	0.862284	0.872314	0.867937	0.871396
mlr_E05_B03_T06	0.768612	0.746276	0.810187	0.762895	0.763223	0.757949	0.765399	0.7624	0.755363	0.750139	0.751083	0.763366	0.757434	0.758582	0.760639	0.763804	0.765304	0.730396	0.77004	0.765199	0.760809	0.769352	0.761364	0.748087	0.76002	0.748989	0.76077	0.73968	0.759999	0.767762	0.763922	0.764212	0.744619	0.75627	0.757547	0.754482	0.760684	0.750732	0.746938	0.754153	0.733801	0.754965	0.804272	0.74272	0.753552	0.743745	0.752579	0.750963	0.747855
mlr_E05_B03_T07	0.807157	0.787118	0.848652	0.801663	0.801834	0.79593	0.802844	0.801298	0.795636	0.788217	0.80565	0.802304	0.797924	0.796945	0.79868	0.801183	0.805163	0.772853	0.806566	0.804892	0.801808	0.807991	0.798905	0.786445	0.800083	0.789026	0.798257	0.817497	0.79694	0.806931	0.80158	0.801408	0.787188	0.797148	0.795516	0.795279	0.800003	0.790397	0.785035	0.793236	0.773311	0.794617	0.86157	0.784013	0.79247	0.781548	0.789166	0.788109	0.785923
mlr_E05_B03_T08	0.804326	0.785216	0.844792	0.79983	0.799047	0.793022	0.799386	0.7987	0.7934	0.78704	0.801546	0.799211	0.794574	0.79399	0.796317	0.798703	0.801631	0.769307	0.80435	0.802667	0.79908	0.805463	0.79649	0.783819	0.796962	0.78624	0.795263	0.814317	0.794503	0.803703	0.798717	0.797866	0.78404	0.793077	0.792898	0.792025	0.797184	0.787374	0.782443	0.790264	0.769872	0.791003	0.856989	0.780994	0.789689	0.778708	0.787024	0.784729	0.782963
mlr_E05_B03_T09	0.795061	0.783684	0.837077	0.791989	0.791227	0.785739	0.789246	0.787973	0.784419	0.785525	0.786361	0.789273	0.784502	0.786213	0.786555	0.789586	0.792475	0.762112	0.79567	0.792123	0.79071	0.798943	0.790677	0.77512	0.787334	0.778474	0.788466	0.782656	0.787931	0.79626	0.789625	0.790164	0.776978	0.785051	0.782656	0.781871	0.787299	0.780223	0.772529	0.780767	0.763266	0.781409	0.840492	0.772962	0.782208	0.772282	0.779138	0.775477	0.775728
mlr_E05_B03_T10	0.737845	0.714103	0.774511	0.731714	0.732568	0.727159	0.733326	0.731175	0.72392	0.717377	0.71819	0.73161	0.724547	0.726447	0.728488	0.732724	0.733084	0.697826	0.738323	0.733252	0.7281	0.737794	0.730524	0.714636	0.728248	0.715655	0.726197	0.708415	0.728073	0.734814	0.732352	0.733346	0.712467	0.72429	0.725056	0.722257	0.727727	0.717922	0.715426	0.722885	0.702556	0.724298	0.76707	0.710037	0.721915	0.71148	0.720374	0.71985	0.715017
mlr_E05_B04_T01	0.836167	0.815857	0.879727	0.831689	0.830493	0.824513	0.830261	0.830288	0.825462	0.815935	0.839762	0.832992	0.83078	0.827174	0.830572	0.832397	0.836624	0.807606	0.837254	0.836829	0.833994	0.840606	0.828449	0.820848	0.831834	0.822895	0.831025	0.851291	0.829456	0.822804	0.817915	0.833375	0.821469	0.830232	0.826111	0.827715	0.832682	0.824485	0.815758	0.824195	0.803378	0.822476	0.898321	0.817086	0.822968	0.814378	0.819184	0.818125	0.817434
mlr_E05_B04_T02	0.749251	0.725961	0.785868	0.744375	0.743915	0.737506	0.742622	0.743683	0.737802	0.727715	0.746083	0.746514	0.740965	0.739436	0.74265	0.746709	0.746879	0.714189	0.750877	0.748286	0.744861	0.752874	0.742098	0.729354	0.743943	0.731575	0.740892	0.759945	0.742773	0.731033	0.727424	0.747339	0.7299	0.74058	0.737083	0.738587	0.743141	0.733925	0.728466	0.73724	0.713873	0.735124	0.799087	0.725868	0.73533	0.724931	0.731107	0.72885	0.727746
mlr_E05_B04_T03	0.842521	0.820764	0.887258	0.836877	0.835589	0.828588	0.834902	0.834982	0.830714	0.820839	0.845815	0.838426	0.837576	0.833075	0.835904	0.836753	0.842136	0.813908	0.842084	0.842116	0.84007	0.845639	0.833839	0.825917	0.836669	0.829217	0.836681	0.856945	0.83575	0.827375	0.822866	0.838275	0.827984	0.835954	0.831569	0.834181	0.839025	0.830599	0.821463	0.830075	0.809656	0.827948	0.906756	0.823347	0.828155	0.820145	0.824555	0.823146	0.822818
mlr_E05_B04_T04	0.778589	0.755326	0.819306	0.773927	0.774003	0.768559	0.774409	0.773518	0.768416	0.756941	0.775106	0.773029	0.767952	0.767903	0.769844	0.772568	0.775709	0.744124	0.777781	0.77623	0.773308	0.779455	0.770569	0.756885	0.770765	0.759573	0.769797	0.788431	0.769256	0.777276	0.772649	0.773099	0.757808	0.767683	0.766099	0.766542	0.770743	0.76127	0.756439	0.763389	0.745342	0.765266	0.830144	0.75532	0.764613	0.753846	0.760942	0.759275	0.757697
mlr_E05_B04_T05	0.87199	0.851184	0.918658	0.867783	0.867988	0.86072	0.867133	0.865396	0.860476	0.852698	0.864052	0.866839	0.865478	0.863109	0.865081	0.866126	0.871595	0.844438	0.872351	0.870151	0.866962	0.873028	0.865042	0.855728	0.863961	0.858531	0.866118	0.8515	0.863186	0.873819	0.868156	0.86727	0.856452	0.863141	0.863629	0.860885	0.868549	0.86077	0.852816	0.858809	0.844399	0.859509	0.922229	0.853431	0.859124	0.851737	0.857726	0.855567	0.855186
mlr_E05_B04_T06	0.837341	0.826377	0.66199	0.836364	0.845019	0.848549	0.843804	0.839916	0.839541	0.832218	0.825643	0.834654	0.819038	0.833577	0.830027	0.836651	0.833019	0.823763	0.838468	0.834023	0.82229	0.832906	0.838019	0.828992	0.832768	0.828555	0.831528	0.822634	0.832282	0.810192	0.821758	0.832572	0.824355	0.826019	0.830496	0.824427	0.82775	0.820889	0.834145	0.830697	0.836314	0.835177	0.659643	0.823004	0.836033	0.831181	0.840689	0.836019	0.841293
mlr_E05_B04_T07	0.820898	0.799532	0.865425	0.816452	0.816399	0.811498	0.81684	0.813689	0.80868	0.799854	0.808887	0.815248	0.811384	0.81099	0.813032	0.814835	0.820037	0.788518	0.821294	0.817867	0.814949	0.821536	0.814624	0.80113	0.812684	0.804667	0.813357	0.793542	0.812514	0.820919	0.816556	0.817679	0.801042	0.809975	0.809869	0.808779	0.815178	0.806254	0.800291	0.80605	0.790295	0.80732	0.863851	0.798222	0.807784	0.799648	0.80562	0.804968	0.804412
mlr_E05_B04_T08	0.861447	0.84021	0.907371	0.856882	0.855864	0.849902	0.854777	0.853765	0.849123	0.841272	0.853987	0.858556	0.856972	0.853346	0.856496	0.857498	0.862194	0.834249	0.863879	0.860891	0.858226	0.864244	0.855372	0.847195	0.856648	0.84972	0.857477	0.839717	0.85593	0.849593	0.844237	0.860013	0.846802	0.85494	0.853185	0.853257	0.860047	0.851917	0.842869	0.849746	0.83136	0.848198	0.912439	0.842951	0.8487	0.842195	0.846806	0.845196	0.84597
mlr_E05_B04_T09	0.852367	0.831365	0.900292	0.847191	0.846196	0.839729	0.844387	0.844588	0.839523	0.832494	0.845254	0.849281	0.847973	0.844549	0.847101	0.849071	0.853121	0.825545	0.854344	0.851807	0.849098	0.855565	0.846162	0.837928	0.846668	0.840384	0.848008	0.832308	0.84725	0.838413	0.833145	0.850341	0.838634	0.847003	0.843725	0.843603	0.8507	0.842685	0.833085	0.840664	0.822066	0.838778	0.90496	0.833298	0.838402	0.833287	0.836776	0.835035	0.835343
mlr_E05_B04_T10	0.84861	0.839011	0.673216	0.849227	0.8592	0.860668	0.855483	0.851348	0.852251	0.844518	0.837286	0.842647	0.828009	0.844266	0.838955	0.846072	0.842546	0.835294	0.847821	0.844238	0.83409	0.843535	0.851027	0.838615	0.842805	0.838893	0.842728	0.833984	0.841499	0.835581	0.846367	0.839528	0.834596	0.83598	0.840212	0.834013	0.836706	0.831399	0.84347	0.839083	0.849592	0.847133	0.673148	0.835014	0.848838	0.842751	0.852878	0.847558	0.853402
mlr_E05_B05_T01	0.937047	0.926754	0.824885	0.935809	0.942049	0.941394	0.941091	0.936943	0.936169	0.930415	0.929729	0.931911	0.922241	0.931541	0.929185	0.932836	0.934805	0.921648	0.93664	0.93431	0.925319	0.93262	0.935503	0.925537	0.930525	0.92729	0.9321	0.922963	0.928306	0.928211	0.934102	0.929593	0.923997	0.925585	0.930164	0.924751	0.929973	0.922593	0.929105	0.927092	0.929532	0.932051	0.827657	0.923146	0.93303	0.926589	0.93597	0.932019	0.936558
mlr_E05_B05_T02	0.838889	0.821017	0.883498	0.836037	0.835546	0.829691	0.833707	0.83211	0.829114	0.822331	0.833507	0.833566	0.829903	0.831098	0.831135	0.832545	0.837327	0.808362	0.839098	0.836841	0.836485	0.841831	0.834626	0.822563	0.831101	0.825105	0.833679	0.82992	0.83158	0.841352	0.83431	0.833498	0.82216	0.831184	0.82836	0.82699	0.833732	0.826472	0.818182	0.825055	0.808473	0.825633	0.890503	0.818947	0.826594	0.817126	0.82476	0.820691	0.82216
mlr_E05_B05_T03	0.827479	0.807314	0.871259	0.822029	0.822055	0.815982	0.822018	0.819894	0.814482	0.809339	0.815898	0.821983	0.817429	0.817321	0.819539	0.822041	0.825032	0.794769	0.827057	0.824361	0.820944	0.827905	0.821105	0.80648	0.81997	0.810251	0.819798	0.806419	0.818127	0.828134	0.823651	0.822084	0.807074	0.816377	0.816334	0.814708	0.820856	0.811676	0.805941	0.813087	0.794702	0.814102	0.871454	0.804329	0.813747	0.803943	0.810655	0.808853	0.807791
mlr_E05_B05_T04	0.8582	0.839451	0.905315	0.853381	0.85324	0.847456	0.853146	0.851092	0.846408	0.840411	0.84832	0.85345	0.8503	0.849087	0.850727	0.852304	0.857909	0.827828	0.858782	0.855722	0.853217	0.858723	0.851655	0.841117	0.850613	0.843188	0.851909	0.833446	0.850419	0.859756	0.853958	0.853863	0.840384	0.848639	0.848616	0.846498	0.853861	0.845136	0.837814	0.844619	0.827838	0.844336	0.906598	0.836922	0.844231	0.836424	0.842889	0.842177	0.841856
mlr_E05_B05_T05	0.865659	0.848265	0.915618	0.861522	0.861444	0.855465	0.860834	0.85859	0.854722	0.848492	0.858674	0.86103	0.860027	0.85767	0.859591	0.860033	0.865912	0.840338	0.866395	0.864388	0.862478	0.86696	0.860047	0.850622	0.8592	0.854	0.861586	0.845542	0.858139	0.868129	0.862585	0.860976	0.852255	0.858163	0.857558	0.856471	0.863071	0.855092	0.846716	0.852433	0.83869	0.853464	0.918895	0.847753	0.852797	0.847759	0.851447	0.850258	0.850383
mlr_E05_B05_T06	0.863999	0.844615	0.910136	0.85943	0.858623	0.852116	0.858745	0.85677	0.851941	0.845474	0.855638	0.858465	0.856487	0.854453	0.856592	0.857574	0.862447	0.83463	0.863895	0.861547	0.858417	0.864226	0.856624	0.845654	0.855973	0.848941	0.857257	0.845046	0.854963	0.864847	0.859591	0.85906	0.846524	0.853877	0.85416	0.852894	0.859511	0.85104	0.84397	0.849856	0.834167	0.85017	0.913532	0.843477	0.849753	0.841653	0.848074	0.847039	0.846455
mlr_E05_B05_T07	0.867157	0.849062	0.915267	0.86292	0.862729	0.855808	0.862143	0.860582	0.856223	0.849599	0.86403	0.861949	0.860654	0.858215	0.860428	0.861411	0.867324	0.839289	0.867319	0.866085	0.863648	0.86891	0.860017	0.850493	0.860265	0.853327	0.862201	0.859879	0.858619	0.8691	0.862894	0.861617	0.852191	0.858743	0.857913	0.85697	0.863725	0.855035	0.846989	0.853316	0.838052	0.853949	0.924772	0.84809	0.853899	0.846205	0.85182	0.849855	0.850448
mlr_E05_B05_T08	0.850662	0.838856	0.702965	0.849146	0.857094	0.858459	0.856747	0.852629	0.850693	0.845282	0.837339	0.845114	0.830413	0.844416	0.840592	0.84747	0.845083	0.830727	0.850691	0.846271	0.834728	0.845578	0.849863	0.838035	0.843621	0.837484	0.842098	0.836325	0.841552	0.837237	0.846554	0.842316	0.83343	0.836402	0.841918	0.835145	0.838136	0.830583	0.842777	0.840884	0.844015	0.846795	0.69947	0.832581	0.846416	0.839449	0.851084	0.846433	0.849661
mlr_E05_B05_T09	0.809711	0.791267	0.853598	0.806067	0.805462	0.798695	0.804835	0.804628	0.799493	0.791242	0.808652	0.805017	0.802082	0.799949	0.801711	0.804754	0.80814	0.776913	0.809996	0.808528	0.806041	0.811843	0.803012	0.789378	0.803059	0.791671	0.801371	0.820482	0.800685	0.809369	0.804454	0.803962	0.79133	0.800406	0.798349	0.798875	0.803582	0.794331	0.787972	0.796377	0.777357	0.796994	0.867284	0.788201	0.795843	0.785402	0.792923	0.791132	0.789601
mlr_E05_B05_T10	0.931387	0.921255	0.81367	0.930295	0.936756	0.935817	0.935653	0.93134	0.930108	0.924817	0.923454	0.925829	0.915899	0.925765	0.922894	0.927384	0.928397	0.916389	0.930783	0.92855	0.919448	0.927274	0.929568	0.920241	0.924577	0.921732	0.925955	0.915732	0.922605	0.921381	0.928359	0.923048	0.918533	0.919629	0.923796	0.918956	0.923031	0.916389	0.922827	0.921152	0.92476	0.926533	0.816046	0.917254	0.926987	0.921483	0.930737	0.926449	0.930675
mlr_E05_B06_T01	0.881955	0.862583	0.930701	0.877543	0.877545	0.869912	0.876509	0.874453	0.86951	0.863249	0.875084	0.876267	0.876553	0.872777	0.87526	0.875845	0.881851	0.855959	0.881818	0.880297	0.877343	0.88296	0.875158	0.865023	0.874017	0.868393	0.876448	0.859779	0.872462	0.883459	0.878525	0.876885	0.867203	0.873618	0.872886	0.871876	0.87883	0.871225	0.862148	0.868642	0.854707	0.869415	0.934538	0.864528	0.869126	0.86226	0.867484	0.865365	0.865669
mlr_E05_B06_T02	0.827482	0.805327	0.872577	0.822731	0.822607	0.81706	0.822336	0.820881	0.814309	0.807477	0.814425	0.822247	0.818282	0.817799	0.819911	0.822316	0.825773	0.795161	0.828355	0.824804	0.821136	0.828568	0.82099	0.808716	0.818953	0.811146	0.819736	0.798783	0.818391	0.827834	0.823278	0.822651	0.807994	0.817898	0.817617	0.815076	0.821865	0.813448	0.806522	0.813154	0.796462	0.814827	0.869442	0.805148	0.81314	0.806502	0.812428	0.8105	0.809191
mlr_E05_B06_T03	0.794615	0.772789	0.835215	0.789977	0.790036	0.783249	0.789782	0.789834	0.783129	0.774732	0.791356	0.788976	0.784606	0.783701	0.785927	0.789375	0.791961	0.759438	0.794812	0.793265	0.78867	0.796177	0.78634	0.773464	0.786726	0.775545	0.784912	0.80366	0.784026	0.793386	0.788752	0.788469	0.774659	0.783795	0.782719	0.781338	0.786729	0.777757	0.772412	0.780793	0.760883	0.781898	0.846244	0.77151	0.780663	0.769634	0.77745	0.774621	0.772953
mlr_E05_B06_T04	0.864315	0.853759	0.712973	0.863918	0.871845	0.873154	0.870768	0.8674	0.866258	0.859052	0.862783	0.859423	0.845663	0.858868	0.855064	0.86081	0.859494	0.847545	0.863319	0.861334	0.850376	0.859836	0.862933	0.852623	0.857834	0.853359	0.856621	0.879401	0.854744	0.851052	0.860106	0.854568	0.850359	0.851802	0.856169	0.849733	0.853286	0.846075	0.857507	0.855221	0.859079	0.861547	0.723175	0.849052	0.861227	0.854091	0.864495	0.859463	0.863661
mlr_E05_B06_T05	0.844003	0.823006	0.889019	0.838963	0.838893	0.832314	0.839547	0.837371	0.832824	0.824941	0.835851	0.838515	0.835478	0.834801	0.836313	0.837691	0.842404	0.812434	0.84403	0.841707	0.839301	0.845089	0.837332	0.825631	0.83643	0.828069	0.838695	0.830628	0.834807	0.844621	0.839313	0.838279	0.825243	0.834542	0.833703	0.83277	0.838384	0.830006	0.823076	0.830353	0.812645	0.830572	0.893892	0.822867	0.830067	0.821095	0.828067	0.826547	0.826061
mlr_E05_B06_T06	0.856337	0.835304	0.904902	0.851345	0.850894	0.8447	0.851908	0.849082	0.843513	0.837252	0.846881	0.850351	0.848948	0.84761	0.849083	0.850381	0.855738	0.827963	0.856968	0.854455	0.851267	0.857784	0.848901	0.83962	0.848523	0.841232	0.850848	0.832418	0.846783	0.857569	0.852246	0.851394	0.839672	0.847721	0.846794	0.844708	0.851506	0.843685	0.835401	0.841765	0.82745	0.84307	0.906709	0.836574	0.842556	0.835708	0.841185	0.839824	0.838627
mlr_E06_B01_T01	0.859568	0.842493	0.907647	0.85577	0.854684	0.847807	0.855253	0.85406	0.850223	0.842201	0.863871	0.854787	0.854123	0.850544	0.852114	0.853368	0.859679	0.832197	0.859264	0.859096	0.857551	0.86099	0.852229	0.842977	0.853409	0.8457	0.854691	0.87389	0.85099	0.86176	0.854787	0.853549	0.8452	0.85184	0.850053	0.850914	0.855819	0.847829	0.839152	0.846612	0.829652	0.846995	0.925475	0.841694	0.846738	0.837625	0.843411	0.841667	0.842378
mlr_E06_B01_T02	0.806642	0.787285	0.848651	0.80269	0.802441	0.795853	0.80201	0.801314	0.795319	0.788214	0.805414	0.801402	0.797745	0.796363	0.79865	0.801136	0.804269	0.773043	0.806441	0.805164	0.80195	0.808549	0.799224	0.785983	0.798887	0.78923	0.798114	0.816904	0.796503	0.805796	0.801238	0.801393	0.787925	0.797085	0.794788	0.795341	0.799228	0.79087	0.784365	0.793216	0.77301	0.793759	0.860974	0.785044	0.793713	0.782176	0.789529	0.78721	0.786442
mlr_E06_B01_T03	0.849209	0.831007	0.895509	0.84517	0.844388	0.836699	0.843349	0.843188	0.838058	0.831789	0.85251	0.843825	0.841938	0.839368	0.84117	0.842547	0.848885	0.820023	0.848783	0.848474	0.846069	0.850988	0.841097	0.831741	0.842122	0.834514	0.842208	0.861436	0.838928	0.849669	0.844273	0.842175	0.833266	0.840968	0.838635	0.838556	0.843997	0.836067	0.827416	0.835677	0.81741	0.836252	0.912414	0.830207	0.835801	0.826582	0.832743	0.830526	0.830436
mlr_E06_B01_T04	0.927945	0.924023	0.803513	0.926685	0.932457	0.933281	0.931992	0.927687	0.926793	0.928197	0.920373	0.923301	0.912372	0.922352	0.919977	0.923733	0.925237	0.912534	0.927467	0.924979	0.915615	0.923885	0.927048	0.916676	0.921782	0.918716	0.922113	0.91392	0.919311	0.917443	0.925175	0.920514	0.915187	0.915862	0.920744	0.915011	0.919881	0.912455	0.920455	0.918908	0.921085	0.923028	0.804631	0.913778	0.923937	0.917188	0.927256	0.922744	0.927772
mlr_E06_B01_T05	0.907974	0.898202	0.778725	0.906858	0.913067	0.91303	0.912281	0.909545	0.90941	0.901516	0.909498	0.902282	0.892205	0.901774	0.898475	0.90337	0.904816	0.892694	0.906599	0.905805	0.89677	0.903718	0.90548	0.896564	0.902531	0.897689	0.90153	0.924718	0.898143	0.896262	0.903989	0.898189	0.895558	0.8964	0.899226	0.895684	0.898152	0.89154	0.89921	0.898146	0.901161	0.903368	0.793085	0.893881	0.903877	0.896862	0.906564	0.902004	0.906969
mlr_E06_B01_T06	0.770697	0.749636	0.810112	0.765981	0.7662	0.760594	0.766809	0.76565	0.759411	0.751618	0.766801	0.765162	0.759658	0.759787	0.762088	0.765037	0.767633	0.733106	0.769856	0.768008	0.763849	0.772113	0.762654	0.748383	0.761837	0.751028	0.760666	0.779405	0.760541	0.76904	0.764501	0.765659	0.74886	0.759037	0.758267	0.756505	0.761849	0.752592	0.748622	0.756514	0.735399	0.757436	0.819641	0.74588	0.756479	0.744428	0.75248	0.750223	0.748646
mlr_E06_B01_T07	0.849122	0.831896	0.895202	0.84561	0.844381	0.836866	0.843274	0.843362	0.839131	0.831253	0.851735	0.843698	0.842666	0.839459	0.841401	0.843025	0.848151	0.820492	0.848358	0.848194	0.846326	0.850606	0.842288	0.830287	0.842338	0.833833	0.842668	0.862216	0.839917	0.849635	0.844338	0.842601	0.833816	0.840544	0.838173	0.839177	0.844393	0.83634	0.827734	0.835728	0.818366	0.835927	0.912026	0.830022	0.835794	0.826055	0.832498	0.83037	0.830629
mlr_E06_B01_T08	0.740179	0.717147	0.777653	0.734539	0.735643	0.731286	0.737155	0.733512	0.726903	0.720406	0.720115	0.7345	0.727335	0.729904	0.731592	0.734602	0.736717	0.701185	0.740887	0.735625	0.730819	0.740741	0.733384	0.71782	0.730676	0.719736	0.730375	0.705853	0.731797	0.738738	0.734866	0.737794	0.715159	0.726784	0.728087	0.725023	0.731111	0.721575	0.718969	0.725722	0.706642	0.726898	0.769123	0.713987	0.726192	0.715517	0.723529	0.723392	0.720235
mlr_E06_B01_T09	0.922137	0.911818	0.799479	0.920978	0.927698	0.926943	0.925954	0.923011	0.921009	0.915996	0.913701	0.917001	0.906517	0.916406	0.913983	0.918066	0.919007	0.906286	0.921552	0.919078	0.909775	0.917575	0.920303	0.910417	0.915635	0.912043	0.915313	0.906616	0.913024	0.911783	0.919679	0.914397	0.908559	0.910076	0.914838	0.909534	0.91311	0.906853	0.914396	0.912447	0.91558	0.917867	0.800258	0.907963	0.918124	0.912277	0.921871	0.91717	0.921583
mlr_E06_B01_T10	0.845476	0.827536	0.889803	0.841226	0.841224	0.833374	0.83967	0.839647	0.8357	0.827012	0.847436	0.840088	0.838265	0.835484	0.837531	0.838954	0.844186	0.815329	0.844427	0.844458	0.842305	0.846729	0.838134	0.826622	0.838741	0.830307	0.838623	0.857711	0.835936	0.845457	0.840544	0.839065	0.82896	0.836449	0.834549	0.835873	0.840202	0.832158	0.824148	0.832559	0.813988	0.832658	0.906362	0.826354	0.832472	0.822833	0.828843	0.826997	0.827039
mlr_E06_B02_T01	0.879402	0.859952	0.929371	0.87491	0.874798	0.867442	0.874175	0.872438	0.86844	0.860053	0.872703	0.87376	0.873856	0.870725	0.872819	0.872816	0.879732	0.8527	0.87939	0.878115	0.875563	0.880293	0.872826	0.863837	0.87246	0.866767	0.87476	0.858578	0.871655	0.881525	0.875895	0.874356	0.86451	0.870783	0.870721	0.869655	0.876348	0.868632	0.859826	0.86603	0.851725	0.866223	0.934384	0.861067	0.866178	0.85959	0.864895	0.863596	0.864223
mlr_E06_B02_T02	0.843786	0.823913	0.891863	0.839817	0.838943	0.832209	0.838943	0.83823	0.834476	0.82428	0.845677	0.838414	0.837809	0.834635	0.836223	0.837618	0.842971	0.816627	0.843584	0.843178	0.841368	0.84601	0.836086	0.826922	0.837308	0.829113	0.838633	0.857489	0.834624	0.844843	0.838528	0.837376	0.829354	0.835762	0.833732	0.834837	0.839322	0.831392	0.822609	0.830088	0.814577	0.831027	0.90876	0.825535	0.830715	0.821959	0.82761	0.825938	0.825767
mlr_E06_B02_T03	0.862274	0.851789	0.9085	0.858522	0.856824	0.850139	0.853588	0.852832	0.850397	0.853507	0.858262	0.860322	0.859379	0.857081	0.858624	0.858834	0.863895	0.83779	0.86457	0.862102	0.861116	0.868639	0.857314	0.851273	0.857424	0.853483	0.860752	0.84265	0.859734	0.84654	0.839945	0.861286	0.851778	0.859017	0.854197	0.854148	0.861618	0.855491	0.843862	0.851859	0.832833	0.848427	0.915566	0.846152	0.850236	0.84384	0.847216	0.844265	0.846447
mlr_E06_B02_T04	0.851071	0.831849	0.896473	0.848252	0.848558	0.841491	0.845954	0.844168	0.841395	0.832537	0.846993	0.845557	0.84406	0.843354	0.843715	0.845065	0.850537	0.823709	0.851098	0.849082	0.848063	0.853488	0.845446	0.834371	0.843371	0.837362	0.845914	0.840494	0.843829	0.853839	0.84667	0.846754	0.835533	0.843449	0.840977	0.839856	0.846659	0.839768	0.830558	0.83771	0.8238	0.837824	0.905027	0.833207	0.839785	0.830952	0.836224	0.833996	0.835997
mlr_E06_B02_T05	0.868077	0.848644	0.916505	0.863851	0.863362	0.856017	0.863386	0.861558	0.857414	0.848815	0.864079	0.86237	0.861696	0.859044	0.860921	0.861524	0.86764	0.840567	0.868069	0.866655	0.864571	0.869304	0.861315	0.851697	0.861461	0.854316	0.86337	0.858372	0.859809	0.869576	0.864364	0.862541	0.852489	0.859284	0.858789	0.858502	0.864192	0.856498	0.847754	0.854343	0.83914	0.854906	0.925207	0.84947	0.85472	0.846987	0.853064	0.851902	0.851712
mlr_E06_B02_T06	0.910546	0.90054	0.760336	0.909966	0.916543	0.917903	0.914657	0.911292	0.910993	0.905813	0.904189	0.908007	0.896399	0.907512	0.904384	0.90921	0.908616	0.899781	0.911696	0.90874	0.898143	0.907364	0.910563	0.904437	0.90609	0.905085	0.906235	0.897901	0.905518	0.885418	0.894231	0.905212	0.900955	0.901439	0.904945	0.899673	0.904743	0.897792	0.906789	0.903752	0.907852	0.907084	0.763621	0.89865	0.908159	0.90451	0.91304	0.907359	0.913432
mlr_E06_B02_T07	0.84493	0.825568	0.891371	0.840885	0.841352	0.833394	0.840073	0.839295	0.834647	0.825909	0.848288	0.839315	0.838024	0.835535	0.837597	0.839168	0.844907	0.816608	0.844242	0.844323	0.841955	0.846866	0.837442	0.827368	0.838759	0.829878	0.838573	0.857286	0.835347	0.846404	0.840869	0.83911	0.829892	0.836721	0.834388	0.834711	0.840385	0.832162	0.824145	0.831369	0.814251	0.832816	0.908841	0.826586	0.833117	0.82278	0.828846	0.827316	0.82686
mlr_E06_B02_T08	0.837781	0.818691	0.885515	0.834331	0.833182	0.826973	0.832876	0.832507	0.827768	0.819039	0.841793	0.833202	0.831738	0.828657	0.830455	0.831918	0.837798	0.810577	0.837787	0.837289	0.83482	0.839397	0.830705	0.821746	0.831295	0.82417	0.831459	0.851463	0.828651	0.839265	0.833385	0.831962	0.82346	0.830475	0.828423	0.827813	0.833653	0.825933	0.817239	0.824573	0.808589	0.825411	0.902077	0.819817	0.82476	0.816545	0.821991	0.819783	0.820636
mlr_E06_B02_T09	0.904211	0.894065	0.760012	0.903131	0.909847	0.910372	0.907283	0.904791	0.903815	0.899192	0.897443	0.902164	0.890187	0.900605	0.898231	0.903296	0.9018	0.892539	0.905423	0.902587	0.89198	0.901604	0.903404	0.896186	0.899878	0.89653	0.899624	0.891861	0.898899	0.876699	0.885863	0.899473	0.894387	0.895535	0.897782	0.893352	0.897854	0.891357	0.899464	0.897443	0.899794	0.900506	0.763051	0.891712	0.901126	0.896761	0.904895	0.900265	0.905293
mlr_E06_B02_T10	0.903823	0.894171	0.760404	0.902932	0.910168	0.91072	0.907486	0.90463	0.904083	0.898832	0.898387	0.902148	0.890883	0.90054	0.898167	0.903657	0.90232	0.894472	0.905351	0.902859	0.892286	0.901453	0.904245	0.897392	0.900584	0.898585	0.900336	0.893055	0.898715	0.878026	0.886917	0.899168	0.895777	0.896184	0.898335	0.894029	0.898069	0.89209	0.899597	0.897511	0.90125	0.901322	0.763925	0.892808	0.902262	0.898789	0.9061	0.900302	0.906695
mlr_E06_B03_T01	0.864542	0.847728	0.91325	0.86198	0.861962	0.854344	0.859123	0.857622	0.855145	0.848185	0.85849	0.859487	0.859023	0.858242	0.858314	0.858617	0.86494	0.839634	0.865022	0.863028	0.862606	0.867165	0.860164	0.851028	0.857619	0.852955	0.861627	0.842135	0.858613	0.868224	0.861037	0.859644	0.851542	0.858293	0.856111	0.855368	0.861991	0.855203	0.845473	0.851247	0.838434	0.851817	0.918866	0.848387	0.852984	0.846317	0.851243	0.849486	0.851366
mlr_E06_B03_T02	0.876257	0.85842	0.925457	0.871925	0.871279	0.864426	0.871051	0.869076	0.864513	0.858225	0.869696	0.870592	0.869729	0.866924	0.869321	0.869551	0.876871	0.848544	0.876339	0.874347	0.872398	0.877091	0.870096	0.859047	0.869418	0.862815	0.870794	0.855297	0.867216	0.877555	0.872558	0.871906	0.860149	0.867184	0.866776	0.866438	0.872613	0.864914	0.855912	0.862594	0.84716	0.862596	0.92983	0.857114	0.863244	0.855252	0.861644	0.860345	0.860937
mlr_E06_B03_T03	0.934114	0.924435	0.813169	0.932852	0.939188	0.938876	0.937871	0.934179	0.933351	0.927861	0.926184	0.928424	0.918377	0.928256	0.925234	0.929559	0.931581	0.919148	0.933518	0.930853	0.922154	0.929599	0.932857	0.923749	0.928016	0.925386	0.928858	0.91782	0.92548	0.924302	0.931376	0.926263	0.921481	0.92279	0.926904	0.921575	0.925879	0.919442	0.926018	0.924353	0.92777	0.929316	0.815648	0.919824	0.929914	0.924453	0.933699	0.930336	0.934967
mlr_E06_B03_T04	0.95544	0.946312	0.850264	0.954681	0.960014	0.958588	0.958373	0.954988	0.953909	0.94864	0.952148	0.950329	0.943553	0.950451	0.948273	0.951006	0.95427	0.944923	0.954924	0.953725	0.945378	0.951158	0.953837	0.946117	0.949934	0.948089	0.950716	0.943156	0.946657	0.947209	0.953751	0.947568	0.946364	0.945729	0.949578	0.945219	0.950176	0.943624	0.948116	0.946153	0.950499	0.950648	0.856013	0.944523	0.951078	0.947114	0.955365	0.950941	0.95621
mlr_E06_B03_T05	0.861861	0.84267	0.908226	0.857562	0.856974	0.850955	0.856694	0.854762	0.849427	0.843011	0.852846	0.857289	0.856069	0.852874	0.855375	0.856419	0.861855	0.834503	0.862765	0.86	0.856738	0.86206	0.855818	0.845175	0.854656	0.848456	0.855634	0.835896	0.852997	0.862913	0.858732	0.857933	0.846433	0.853285	0.853249	0.851912	0.858445	0.850217	0.842387	0.848842	0.834338	0.849177	0.909192	0.842654	0.848684	0.842726	0.847985	0.846227	0.846451
mlr_E06_B03_T06	0.872255	0.854124	0.919502	0.867941	0.867506	0.861011	0.867113	0.86465	0.860572	0.854805	0.864644	0.866946	0.865828	0.863897	0.865687	0.865731	0.872142	0.845392	0.872671	0.870381	0.867855	0.872729	0.865845	0.85606	0.864884	0.859338	0.866795	0.849199	0.863848	0.874241	0.868674	0.867674	0.856623	0.863744	0.863667	0.862041	0.869174	0.861264	0.853074	0.858813	0.844311	0.85936	0.921982	0.853944	0.859195	0.852025	0.857855	0.855978	0.856523
mlr_E06_B03_T07	0.923255	0.914235	0.806676	0.923718	0.930013	0.929894	0.927297	0.923522	0.923735	0.91811	0.916661	0.918881	0.908449	0.919669	0.915338	0.919753	0.920634	0.909905	0.923455	0.920447	0.912808	0.920495	0.924603	0.914944	0.918195	0.916606	0.919122	0.907759	0.916535	0.916327	0.921735	0.915601	0.912274	0.913941	0.916609	0.910592	0.91571	0.910321	0.915464	0.913484	0.918903	0.919318	0.809728	0.910781	0.921212	0.916221	0.924193	0.918828	0.925132
mlr_E06_B03_T08	0.848867	0.830127	0.89519	0.84446	0.844396	0.837337	0.84332	0.841544	0.836246	0.830634	0.839695	0.843853	0.84289	0.840243	0.842169	0.84296	0.848343	0.821797	0.848871	0.846731	0.843796	0.849501	0.842464	0.831718	0.841	0.835456	0.842354	0.823316	0.840098	0.849623	0.845711	0.844507	0.833983	0.840061	0.839574	0.838608	0.844665	0.837423	0.829172	0.83548	0.821655	0.836292	0.896835	0.830265	0.836093	0.829737	0.834422	0.832696	0.832835
mlr_E06_B03_T09	0.876295	0.858855	0.923248	0.873296	0.873159	0.86593	0.870393	0.8687	0.8661	0.85889	0.869096	0.870628	0.870495	0.868874	0.869181	0.869692	0.875823	0.85107	0.876374	0.874256	0.873669	0.878175	0.871992	0.861317	0.869285	0.865103	0.872623	0.853311	0.869525	0.879091	0.873001	0.871545	0.862541	0.869144	0.86726	0.866911	0.873134	0.867146	0.85662	0.863074	0.850163	0.863361	0.928421	0.859663	0.864897	0.857863	0.862687	0.860545	0.86268
mlr_E06_B03_T10	0.855867	0.838631	0.90324	0.851887	0.851307	0.844197	0.850978	0.849881	0.846292	0.838446	0.859825	0.851087	0.850343	0.847139	0.848963	0.849547	0.855363	0.828594	0.855217	0.855424	0.853584	0.857623	0.848683	0.839011	0.849609	0.842509	0.849867	0.86976	0.846774	0.857745	0.851366	0.850065	0.841919	0.848264	0.846116	0.846864	0.851923	0.843875	0.835865	0.843024	0.826067	0.843582	0.920965	0.838238	0.843125	0.833814	0.840009	0.837809	0.838215
mlr_E06_B04_T01	0.849186	0.829995	0.894677	0.844891	0.845077	0.837512	0.844165	0.843794	0.839351	0.828923	0.852364	0.843288	0.842613	0.839195	0.841605	0.842303	0.848972	0.820602	0.848222	0.848267	0.847096	0.851022	0.841919	0.83188	0.842892	0.834706	0.842837	0.862314	0.839731	0.849732	0.84448	0.843429	0.834229	0.841088	0.838485	0.839846	0.844356	0.836691	0.828062	0.835789	0.819283	0.837055	0.912365	0.830721	0.836507	0.827418	0.833232	0.831849	0.832157
mlr_E06_B04_T02	0.867649	0.846746	0.91426	0.86274	0.861537	0.854779	0.86013	0.859679	0.854906	0.847694	0.860523	0.864686	0.864205	0.860841	0.863642	0.863542	0.868699	0.841899	0.869378	0.867383	0.864739	0.870952	0.861221	0.854142	0.862699	0.857175	0.863688	0.844994	0.862759	0.853296	0.848079	0.866308	0.854232	0.862125	0.859378	0.860357	0.866729	0.858733	0.849153	0.855995	0.838069	0.854431	0.920191	0.849783	0.854202	0.848935	0.852474	0.85093	0.851734
mlr_E06_B04_T03	0.882757	0.873049	0.722442	0.882662	0.890369	0.891617	0.889485	0.886102	0.885988	0.878194	0.883645	0.877566	0.864756	0.878037	0.873469	0.878868	0.87921	0.869633	0.88142	0.880089	0.869566	0.877652	0.881226	0.872802	0.87693	0.873048	0.875816	0.89928	0.873239	0.869327	0.878903	0.873125	0.870525	0.871087	0.875104	0.868953	0.872328	0.865838	0.876936	0.874225	0.880249	0.880261	0.734412	0.869623	0.880826	0.873795	0.884419	0.879259	0.884493
mlr_E06_B04_T04	0.906491	0.89663	0.755131	0.906051	0.91443	0.915506	0.913198	0.908294	0.907249	0.900655	0.8994	0.901183	0.88933	0.901365	0.897771	0.90282	0.903465	0.893834	0.905678	0.902896	0.892452	0.900813	0.906023	0.896661	0.899508	0.89722	0.899745	0.892312	0.897731	0.893899	0.903633	0.899707	0.894314	0.894212	0.899354	0.893367	0.897239	0.891017	0.901205	0.897685	0.905283	0.903668	0.756186	0.893833	0.90484	0.899006	0.909073	0.905248	0.910463
mlr_E06_B04_T05	0.842443	0.823119	0.887086	0.838617	0.838275	0.831207	0.837149	0.837054	0.83291	0.822701	0.84472	0.837174	0.835805	0.832702	0.835063	0.836293	0.841376	0.813463	0.841714	0.841519	0.839741	0.843939	0.834995	0.825067	0.836054	0.827594	0.836145	0.85588	0.83358	0.842902	0.837828	0.836515	0.827106	0.834026	0.831828	0.832801	0.837433	0.8294	0.821691	0.829348	0.81255	0.829711	0.904673	0.823378	0.829485	0.820251	0.826131	0.824484	0.824689
mlr_E06_B04_T06	0.865845	0.845705	0.91369	0.861369	0.860301	0.854338	0.859441	0.858108	0.852294	0.846646	0.860724	0.863495	0.862659	0.858051	0.861403	0.862257	0.8676	0.840747	0.867976	0.86545	0.862105	0.868945	0.859408	0.852451	0.859957	0.85565	0.861049	0.844201	0.859898	0.852638	0.848027	0.865651	0.853665	0.860613	0.857756	0.857402	0.865199	0.857953	0.848037	0.855219	0.837532	0.853026	0.918021	0.848621	0.853535	0.848058	0.851343	0.849119	0.850567
mlr_E06_B04_T07	0.864148	0.844005	0.912886	0.859266	0.859492	0.852801	0.859074	0.857	0.852697	0.844437	0.85695	0.858922	0.857284	0.85468	0.856892	0.857789	0.863809	0.83582	0.863992	0.862033	0.859872	0.865016	0.857776	0.848026	0.856761	0.850903	0.858837	0.84476	0.855716	0.865168	0.860412	0.859675	0.848431	0.85581	0.855248	0.853603	0.860373	0.852788	0.844338	0.850992	0.835575	0.851368	0.916973	0.844872	0.850688	0.843974	0.848986	0.848255	0.848596
mlr_E06_B04_T08	0.902104	0.890858	0.754521	0.901127	0.908118	0.909299	0.906878	0.902871	0.902544	0.896857	0.895401	0.899809	0.888381	0.899089	0.895926	0.901056	0.900029	0.891786	0.903451	0.90042	0.8891	0.899163	0.901338	0.89605	0.897512	0.896019	0.898242	0.889947	0.896649	0.876726	0.885194	0.897295	0.893057	0.893412	0.896576	0.891246	0.895888	0.889514	0.897877	0.895485	0.899722	0.898953	0.758484	0.890668	0.899929	0.89598	0.90427	0.898361	0.904613
mlr_E06_B04_T09	0.90692	0.89649	0.755597	0.906903	0.914869	0.915879	0.913909	0.908691	0.908005	0.901197	0.898838	0.901659	0.890428	0.902351	0.898735	0.90383	0.903861	0.895274	0.906852	0.904001	0.893351	0.901621	0.906711	0.897728	0.900678	0.898251	0.900557	0.891539	0.898055	0.895089	0.904642	0.899807	0.894971	0.895383	0.90055	0.893995	0.898126	0.891661	0.901776	0.898413	0.906564	0.904257	0.755819	0.894787	0.905715	0.900145	0.91029	0.905396	0.910412
mlr_E06_B04_T10	0.858334	0.837425	0.907564	0.854251	0.853615	0.847509	0.853568	0.851859	0.846525	0.839412	0.850083	0.853285	0.852302	0.849885	0.851833	0.852737	0.858405	0.831634	0.859587	0.85705	0.853644	0.85925	0.852147	0.843273	0.850771	0.845992	0.852855	0.835366	0.850032	0.860805	0.855267	0.854031	0.843383	0.850305	0.85054	0.848036	0.855951	0.847922	0.83991	0.845725	0.831484	0.845828	0.909664	0.840722	0.845803	0.839401	0.844725	0.842841	0.842969
mlr_E06_B05_T01	0.877499	0.866007	0.92668	0.87295	0.872094	0.864879	0.870922	0.869972	0.865334	0.867001	0.8706	0.872182	0.871762	0.868405	0.870975	0.871385	0.878055	0.850637	0.878371	0.876298	0.874098	0.879499	0.871542	0.861814	0.871378	0.865053	0.872995	0.854521	0.868956	0.880084	0.874275	0.872916	0.863118	0.869626	0.869075	0.867834	0.87432	0.867309	0.857937	0.865139	0.848352	0.865026	0.930906	0.859781	0.864727	0.85728	0.86329	0.860876	0.861685
mlr_E06_B05_T02	0.911602	0.902261	0.778844	0.911029	0.917729	0.916967	0.916031	0.913425	0.913046	0.90593	0.914198	0.906074	0.896345	0.905979	0.902606	0.907286	0.908328	0.898031	0.910494	0.909909	0.900838	0.907642	0.909191	0.901533	0.906211	0.902462	0.90544	0.92847	0.901983	0.900631	0.907726	0.901798	0.900464	0.9005	0.903776	0.900016	0.902276	0.895826	0.903422	0.902193	0.906088	0.90798	0.794027	0.89895	0.908212	0.901703	0.911005	0.906746	0.911439
mlr_E06_B05_T03	0.91578	0.906182	0.772594	0.914923	0.922248	0.923068	0.921555	0.917583	0.917603	0.910549	0.90884	0.910976	0.89939	0.910837	0.907067	0.911993	0.912381	0.902612	0.915394	0.912867	0.902846	0.910653	0.915166	0.906335	0.910227	0.906833	0.910449	0.907366	0.907439	0.904676	0.912666	0.907498	0.903961	0.904142	0.908871	0.903264	0.906934	0.900056	0.909536	0.906613	0.912851	0.912436	0.776833	0.90251	0.912823	0.907172	0.917325	0.912967	0.918425
mlr_E06_B05_T04	0.87766	0.860321	0.928004	0.873684	0.873153	0.866234	0.872365	0.870556	0.865577	0.859897	0.871025	0.87313	0.87377	0.869479	0.871689	0.872129	0.878288	0.853687	0.878369	0.876173	0.874151	0.878582	0.871479	0.86353	0.870847	0.866412	0.873206	0.852829	0.869816	0.879975	0.875331	0.874002	0.865129	0.870256	0.869969	0.86862	0.875558	0.868238	0.859176	0.865228	0.852585	0.865648	0.931541	0.861119	0.86532	0.860328	0.864227	0.862801	0.863396
mlr_E06_B05_T05	0.856734	0.838007	0.901966	0.853075	0.852137	0.845118	0.851302	0.851197	0.846175	0.838345	0.860586	0.85133	0.850824	0.847503	0.849713	0.850711	0.856204	0.829625	0.85615	0.856381	0.853834	0.85834	0.850016	0.840163	0.851274	0.843439	0.850565	0.869956	0.846513	0.858349	0.853223	0.850409	0.842401	0.849153	0.846687	0.847797	0.852151	0.844753	0.83608	0.843803	0.826987	0.845408	0.919104	0.83891	0.844917	0.835571	0.841257	0.838443	0.838652
mlr_E06_B05_T06	0.937601	0.927644	0.811912	0.937053	0.943633	0.943326	0.941913	0.938341	0.937359	0.931318	0.931072	0.932239	0.923632	0.93253	0.929663	0.934125	0.935144	0.925721	0.937289	0.935153	0.925856	0.933046	0.937396	0.927755	0.932377	0.929533	0.932704	0.923141	0.929132	0.928227	0.935702	0.929737	0.926664	0.926643	0.930763	0.925888	0.93031	0.923493	0.930654	0.92822	0.934104	0.933859	0.815447	0.925275	0.934987	0.929424	0.938623	0.933996	0.939347
mlr_E06_B05_T07	0.931398	0.921512	0.80747	0.930577	0.937267	0.936286	0.936138	0.931992	0.930791	0.924977	0.925571	0.926108	0.9171	0.925665	0.923106	0.927604	0.928701	0.91838	0.931	0.928957	0.919437	0.927194	0.929405	0.921312	0.925186	0.922819	0.926033	0.920484	0.922639	0.921055	0.928772	0.923484	0.920693	0.920034	0.924546	0.919033	0.923575	0.91663	0.923819	0.921992	0.927187	0.927169	0.812292	0.918763	0.928028	0.922608	0.931593	0.927071	0.931904
mlr_E06_B05_T08	0.92805	0.918228	0.798359	0.927421	0.933804	0.934282	0.933173	0.929156	0.928712	0.920982	0.924566	0.922623	0.913392	0.922929	0.919747	0.923778	0.925521	0.915315	0.927444	0.925469	0.916657	0.923436	0.927133	0.918009	0.922748	0.919114	0.923269	0.924175	0.919425	0.917203	0.925205	0.920582	0.917195	0.917252	0.92103	0.916664	0.920013	0.913389	0.920537	0.918455	0.924204	0.924314	0.805821	0.915376	0.924892	0.919446	0.928759	0.924781	0.930048
mlr_E06_B05_T09	0.878604	0.869254	0.927198	0.87477	0.873458	0.867032	0.87279	0.870764	0.866961	0.868407	0.873498	0.873464	0.873845	0.870046	0.87228	0.872793	0.880092	0.853864	0.879188	0.87711	0.875727	0.880382	0.873381	0.863251	0.872651	0.866206	0.874657	0.85678	0.870779	0.881024	0.875882	0.875216	0.865864	0.871631	0.870318	0.869993	0.876241	0.868967	0.859646	0.866646	0.851353	0.865908	0.932005	0.861734	0.866188	0.858655	0.864238	0.863586	0.864422
mlr_E06_B05_T10	0.883449	0.864625	0.933921	0.879241	0.87848	0.871147	0.87782	0.876139	0.871274	0.865068	0.878858	0.877894	0.878041	0.874665	0.876567	0.877387	0.884694	0.858831	0.883747	0.882298	0.879905	0.884473	0.876415	0.86823	0.876288	0.870798	0.878964	0.864323	0.874336	0.885889	0.880311	0.878504	0.869526	0.8761	0.87502	0.874045	0.880753	0.873431	0.863992	0.870387	0.856003	0.870514	0.939842	0.866236	0.870471	0.86403	0.869475	0.86748	0.868303
mlr_E06_B06_T01	0.863047	0.846356	0.910246	0.859214	0.85839	0.852281	0.858409	0.857058	0.853293	0.845153	0.868561	0.857873	0.858004	0.853961	0.856346	0.857013	0.863869	0.837594	0.86242	0.862696	0.860693	0.864743	0.855633	0.846607	0.856865	0.849854	0.857679	0.876908	0.853635	0.864925	0.858928	0.858798	0.849738	0.856092	0.853459	0.854325	0.85956	0.85187	0.842985	0.850499	0.834393	0.850617	0.928562	0.845981	0.851522	0.841725	0.84728	0.846008	0.846448
mlr_E06_B06_T02	0.940498	0.933357	0.82197	0.939817	0.94595	0.943964	0.943817	0.942078	0.941912	0.934656	0.948009	0.93695	0.930442	0.936017	0.934139	0.937783	0.940142	0.932996	0.939939	0.940455	0.93286	0.938079	0.93812	0.93307	0.937624	0.934223	0.937087	0.960672	0.93281	0.925197	0.93142	0.933732	0.935302	0.933647	0.934885	0.933043	0.935781	0.929502	0.934404	0.933407	0.936941	0.937154	0.841735	0.932172	0.938394	0.933077	0.940323	0.936359	0.942104
mlr_E06_B06_T03	0.960892	0.953661	0.840612	0.959671	0.966159	0.964926	0.96361	0.960937	0.960502	0.955954	0.956676	0.957544	0.950872	0.957397	0.955142	0.958458	0.960636	0.954984	0.961131	0.959349	0.951523	0.957456	0.960013	0.954374	0.957022	0.955829	0.958026	0.941963	0.954872	0.94631	0.953293	0.955296	0.955207	0.953555	0.956987	0.952834	0.957538	0.951744	0.956774	0.954425	0.96024	0.958422	0.844507	0.952964	0.958306	0.956091	0.962729	0.959927	0.964846
mlr_E06_B06_T04	0.960259	0.952644	0.844341	0.959184	0.965546	0.96396	0.963119	0.960468	0.959874	0.954591	0.956904	0.957337	0.951189	0.956679	0.955032	0.958603	0.960245	0.95398	0.960865	0.959278	0.951611	0.957642	0.959387	0.953386	0.957073	0.954902	0.957919	0.945563	0.954845	0.944854	0.951387	0.955363	0.954649	0.953108	0.955981	0.953012	0.957306	0.951098	0.955986	0.954375	0.959052	0.957897	0.850263	0.952349	0.958106	0.954976	0.96151	0.95887	0.963305
mlr_E06_B06_T05	0.911717	0.897073	0.963878	0.907101	0.907636	0.898483	0.905095	0.904436	0.900506	0.895597	0.908171	0.908461	0.912447	0.905485	0.908087	0.907993	0.91545	0.8957	0.912767	0.911871	0.911219	0.913447	0.906303	0.900877	0.907439	0.903236	0.909729	0.884124	0.905785	0.909148	0.903705	0.91002	0.905468	0.908762	0.906923	0.907736	0.914288	0.907606	0.896138	0.902101	0.890498	0.900963	0.969398	0.900953	0.900746	0.897572	0.90005	0.899272	0.900549
[truncated: 302 more columns]
